# Supplementary material for: Functionally selective activation of the dopamine receptor D2 is mirrored by the protein expression profiles
Source: Sci Rep. 2021 Feb 10;11:3501. doi: 10.1038/s41598-021-83038-x (PMC7875989; doi:10.1038/s41598-021-83038-x)
Supplement: Supplementary file 1 — Supplementary Table 1. [file 41598_2021_83038_MOESM1_ESM.xlsx]

## Sheet: Information
Supplementary Information
Functionally selective activation of the dopamine receptor D2 is mirrored by the protein expression profiles
Deborah Wenk1, Vladimir Ignatchenko2, Andrew Macklin2, Harald Hübner3, Peter Gmeiner3, Dorothée Weikert3, Monika Pischetsrieder1*, Thomas Kislinger2, 4
1Food Chemistry, Department of Chemistry and Pharmacy, Friedrich-Alexander Universität Erlangen-Nürnberg (FAU), Nikolaus-Fiebiger-Str. 10, 91058 Erlangen, Germany
2Princess Margaret Cancer Centre, University Health Network, 101 College Street, Toronto, ON, Canada
3Medicinal Chemistry, Department of Chemistry and Pharmacy, Friedrich-Alexander Universität Erlangen-Nürnberg (FAU), Nikolaus-Fiebiger-Str. 10, 91058 Erlangen, Germany
4University of Toronto, Department of Medical Biophysics, 101 College Street, Toronto, ON, Canada
*Correspondence to: monika.pischetsrieder@fau.de
Supplementary Table S1. Complete list of identified PGs of D2SR expressing HEK293T cells incubated with the D2R ligands BM138, haloperidol, MS308, quinpirole and sulpiride, with modified intensities and ANOVA p-values.

## Sheet: Quantification results
Protein groups		log2-scaled protein group intensities, missing values imputed from the lower distribution (see associated manuscript)																		ANOVA
Gene name(s)	Uniprot ID(s)	BM138_1	BM138_2	BM138_3	Control_1	Control_2	Control_3	Haloperidol_1	Haloperidol_2	Haloperidol_3	MS308_1	MS308_2	MS308_3	Quinpirole_1	Quinpirole_2	Quinpirole_3	Sulpiride_1	Sulpiride_2	Sulpiride_3	p-value
TTC26	A0AVF1;A0AVF1-2;A0AVF1-3	24.6154	24.7691	24.4913	21.892	24.6797	24.6743	21.7687	21.4382	22.1869	23.1008	23.6739	22.2084	23.4199	23.2843	23.4833	22.4601	23.2336	22.2882	0.0128244
UBA6	A0AVT1;A0AVT1-2;A0AVT1-3;A0AVT1-4	29.7259	29.837	29.7272	29.7894	29.7336	29.8307	29.6745	29.684	29.5867	29.7313	29.8859	29.7035	29.6793	29.5353	29.6545	29.6328	29.694	29.5213	0.0332646
ESYT2	A0FGR8-2;A0FGR8;A0FGR8-4;A0FGR8-5	25.269	25.4292	25.5819	25.429	25.6658	25.4786	25.6813	25.8858	25.9703	25.6509	25.6168	25.7003	25.4171	25.126	25.2185	25.6135	25.8279	25.9253	0.0014545
MED19	A0JLT2-2;A0JLT2	24.0584	24.2638	23.8395	23.7704	24.2095	24.0354	23.786	23.9296	23.8964	24.1811	24.0272	23.9432	24.4596	24.3244	24.3907	23.8087	23.9435	23.6896	0.00755691
KIAA1598	A0MZ66-6;A0MZ66;A0MZ66-3;A0MZ66-4;A0MZ66-5;A0MZ66-8;A0MZ66-2;A0MZ66-7	26.7459	27.0401	27.0873	26.7603	26.8742	26.8843	26.7778	26.6103	27.0077	26.796	26.9016	26.9706	26.4709	26.5831	26.7307	26.8112	26.9317	26.8826	0.0792636
FAM168B	A1KXE4-2;A1KXE4	26.0945	25.9256	26.0675	26.4491	21.6146	26.9934	26.2293	27.5028	27.6746	21.9324	21.6713	26.3113	27.6496	28.0201	27.2808	27.1804	26.969	26.7101	0.0613854
ILVBL	A1L0T0	24.7981	24.6328	24.7926	25.214	24.9297	24.9708	25.1976	25.6789	25.373	24.9955	24.7271	24.7534	24.9646	22.1855	24.6955	25.0114	25.6223	25.9779	0.126515
PLEKHG3	A1L390-3;A1L390;A1L390-2	19.7868	21.5668	21.5136	21.9102	20.8286	20.8547	21.7798	21.5514	21.556	22.0511	21.3425	20.4175	20.3898	22.3725	21.6729	20.7727	21.5927	21.1834	0.89723
SH3PXD2B	A1X283;Q5TCZ1-3;Q5TCZ1	24.5688	24.7466	25.1965	25.0858	24.962	23.9855	24.3083	24.706	24.9537	25.1318	24.9914	24.6124	24.2236	24.6717	24.7747	25.1356	24.7677	25.5798	0.479346
PIPSL	A2A3N6	24.2245	24.0554	24.312	24.4122	24.2037	24.1177	24.3032	23.7605	24.2954	24.5265	24.2159	24.1853	24.6024	24.3296	24.2989	24.4356	24.3301	24.6741	0.289258
NBAS	A2RRP1-2;A2RRP1	20.9052	19.1291	20.8984	20.2135	19.7761	20.1099	20.2058	21.1779	18.9344	20.8219	21.3002	20.834	20.9708	20.972	20.5457	21.848	21.6878	21.0056	0.117284
TARSL2	A2RTX5;A2RTX5-2	25.7996	25.2216	25.3525	25.5383	25.3444	25.4779	25.2132	25.2927	25.2435	25.5763	25.5465	25.4007	25.5307	25.6092	25.4281	25.5468	25.269	25.3247	0.330332
HYKK	A2RU49-3;A2RU49;A2RU49-2	23.5786	23.383	23.9249	23.8395	24.6559	23.4927	23.8407	22.6404	23.6815	22.935	24.1931	23.8867	22.3456	22.9753	21.5094	22.9833	22.9845	23.5031	0.0397168
TYW5	A2RUC4;A2RUC4-2	23.1599	23.0359	23.3686	23.9401	23.3661	24.2499	22.8145	23.7517	22.5003	24.0107	22.1688	22.9276	21.5916	22.2491	23.9623	23.3585	23.6909	22.7385	0.495394
FUOM	A2VDF0-2;A2VDF0	26.8859	27.0601	26.73	26.4599	26.551	27.042	26.4551	26.4683	26.7225	26.4245	26.5629	26.7037	27.1471	27.2755	27.0754	26.476	26.7626	26.3804	0.00893278
VWA8	A3KMH1-2;A3KMH1-3;A3KMH1	19.6261	20.5286	20.4667	20.8829	21.9442	20.9634	19.9447	21.4624	20.1174	24.7184	20.7172	19.9093	20.2366	21.4351	20.9732	21.1594	21.5409	21.1225	0.629319
SBNO1	A3KN83-3;A3KN83-2;A3KN83;A3KN83-4;Q9Y2G9-3;Q9Y2G9	26.5737	26.5739	26.6994	26.6753	26.756	26.8514	26.5925	26.7326	26.8204	26.6803	26.7554	26.6071	26.4521	26.4854	26.6686	26.5886	26.871	26.6432	0.203724
GTPBP10	A4D1E9;A4D1E9-2;A4D1E9-3	22.7539	22.3736	22.3608	23.235	22.8558	22.8404	23.3789	22.3164	21.8149	21.7717	22.2054	22.6458	23.3572	21.871	22.7463	22.0775	22.8758	21.8776	0.579143
WDR91	A4D1P6-2;A4D1P6;A4D1P6-3	25.4897	25.4393	25.8326	25.5905	25.6335	25.5424	25.5058	25.6484	25.8507	25.6275	25.9021	25.558	25.7962	25.4708	25.7936	25.6332	25.6383	25.5385	0.897305
LCHN	A4D1U4	20.4534	20.8661	22.0556	21.2391	20.3765	21.5107	20.5196	21.7899	21.3477	22.0851	21.1797	21.0667	20.5484	20.5008	20.581	21.8816	21.4954	21.6458	0.26789
VPS37C	A5D8V6	26.0031	25.5356	25.8124	25.5746	25.7024	26.0658	25.7592	25.7199	26.1217	25.5857	25.5328	25.547	25.4615	25.7884	25.7212	25.3213	26.0345	25.7456	0.656422
TRAPPC13	A5PLN9-2;A5PLN9-4;A5PLN9;A5PLN9-5;A5PLN9-7	24.1382	24.284	24.0195	23.3915	23.1516	23.9059	23.8448	23.3489	23.4712	23.8625	24.5251	24.9424	23.3156	24.7057	24.5608	23.7134	23.6965	23.8414	0.0972416
CNOT1	A5YKK6;A5YKK6-4	29.3693	29.4648	29.3141	29.4959	29.4389	29.5521	29.4228	29.2869	29.326	29.4836	29.5436	29.4665	29.2774	29.1558	29.2144	29.2083	29.4094	29.3377	0.00251714
MAP1LC3B;MAP1LC3B2;MAP1LC3A	Q9GZQ8;A6NCE7;Q9H492;Q9H492-2	26.4108	26.6345	26.3055	27.0514	26.9125	26.4546	26.9189	26.6197	26.6505	26.7269	26.5025	26.7403	26.4833	26.7244	26.9048	26.8476	26.6084	26.5253	0.427447
PGP	A6NDG6	29.0831	28.9297	29.0523	28.9476	28.9341	29.1981	28.9915	28.9966	29.1408	28.8995	29.0667	28.9407	28.8728	28.9479	29.0285	28.8474	29.0799	29.009	0.844786
C5orf51	A6NDU8	26.6089	26.3076	25.9872	26.0112	26.3193	26.1821	26.397	26.1114	26.082	26.6153	26.7856	26.1816	26.6013	26.3526	26.3119	26.2392	25.9604	25.9499	0.177706
RCCD1	A6NED2	26.1433	25.9992	26.3539	25.9862	26.0539	25.7517	25.9651	26.1213	26.2371	26.0449	26.0809	25.9233	26.2406	26.1262	26.1438	26.1545	26.2585	26.2837	0.092563
ZNF316	A6NFI3	22.9125	22.299	23.2182	22.3771	22.9514	22.572	22.929	22.7037	22.641	22.646	22.7175	22.4766	23.2132	23.4906	23.5034	21.7652	22.3954	22.1807	0.00364828
SMCHD1	A6NHR9;A6NHR9-2;A6NHR9-3	28.3677	28.4022	28.5839	28.4125	28.4415	28.417	28.164	28.1907	28.2526	28.5333	28.6266	28.5471	27.9075	27.9838	28.1477	28.431	28.3282	28.3865	1.96277e-05
UNC119B	A6NIH7	26.1853	26.3086	26.2873	26.1289	26.2174	26.3674	26.0754	26.172	26.3474	26.2756	26.189	26.2735	25.9297	26.3139	26.262	26.4294	26.2652	26.1939	0.855401
METTL15	A6NJ78;A6NJ78-2;A6NJ78-4;A6NJ78-3;P0C7V9	23.767	21.0065	23.623	22.8442	23.0591	21.1203	23.6523	20.9405	23.5201	20.6778	21.5638	21.4492	23.8012	23.6449	23.8204	22.6735	23.5385	23.7188	0.133275
CCDC85C	A6NKD9	26.8407	26.7769	26.7187	26.9367	26.8453	26.8258	26.7772	26.4831	26.6768	26.8358	26.7436	26.8028	26.6665	26.6664	26.7128	26.699	26.7915	26.6487	0.0447048
SAC3D1	A6NKF1;A6NKF1-2	24.6277	24.0939	24.7066	23.7675	23.523	24.6081	23.8451	24.2479	24.035	24.1045	24.2557	24.1785	24.5784	24.5236	24.5996	23.8237	24.8725	24.534	0.287175
FAM127A;FAM127C	A6ZKI3;Q17RB0	25.981	26.2761	25.6934	26.3147	26.135	26.2269	26.3776	25.9567	25.9525	26.2155	26.0843	26.1942	26.108	25.6882	25.9045	26.0156	26.0844	26.0396	0.344354
ZSWIM8	A7E2V4-5;A7E2V4;A7E2V4-3;A7E2V4-4;A7E2V4-2	21.7558	20.815	21.5325	20.2371	21.7076	21.4767	21.2874	21.2661	21.8044	20.6008	21.3984	21.2074	21.1305	21.7173	21.4838	20.2297	22.0301	21.7265	0.949506
YDJC	A8MPS7-3;A8MPS7-2;A8MPS7	20.9481	24.4995	22.3048	21.1024	20.5072	23.7743	23.3857	23.8012	21.6411	21.4745	22.0512	24.7169	22.2168	21.9045	22.7444	24.0662	20.3653	21.6845	0.935861
STRA13	A8MT69;A8MT69-2;A8MT69-3	25.8678	25.7605	25.8921	25.4122	25.2657	26.047	25.5223	25.8236	25.4162	25.8663	25.9561	24.7152	24.3219	25.3279	25.3318	25.4421	26.1074	26.0551	0.254944
SNRPG;SNRPGP15	P62308;A8MWD9	27.7612	27.5227	27.6492	27.4654	27.4253	27.6428	27.644	27.602	27.3262	27.8048	27.7595	27.4947	27.4924	27.5533	27.6746	27.214	27.6779	27.3493	0.386426
NUDT19	A8MXV4	24.2667	23.5868	24.5939	24.0027	22.5587	22.3974	22.6176	22.7358	22.0309	24.3867	24.8119	24.2415	24.4043	24.2891	23.9061	23.8307	22.5252	22.545	0.00357965
WASH3P;WASH2P	C4AMC7;Q6VEQ5	26.4292	26.3608	26.3148	26.3703	26.4131	26.5031	26.435	26.2988	26.4148	26.5962	26.5178	26.4742	26.1866	26.3575	26.4511	26.4255	26.4369	26.3513	0.117198
FAM195B	C9JLW8	27.0585	27.2862	26.9051	27.1467	27.3719	27.1414	27.0534	27.0467	27.219	27.2043	27.0433	26.937	26.8921	27.0141	27.0959	27.3509	27.1624	27.0558	0.432585
NACA	E9PAV3;Q13765;E9PAV3-2;Q9BZK3	30.5424	30.5317	30.5757	30.5957	30.5162	30.6681	30.6523	30.6944	30.6095	30.6185	30.5207	30.5189	30.5739	30.5675	30.5681	30.5723	30.6385	30.5413	0.179691
DNASE2	O00115-2;O00115	26.556	26.7142	26.6656	26.6726	26.6385	26.7433	26.6866	26.822	26.8971	26.5143	26.6483	26.4842	26.2505	26.6514	26.664	26.5341	26.702	26.4264	0.154058
AGPS	O00116	21.6578	20.4139	21.6921	25.5738	22.7485	21.83	25.7469	23.8647	23.7003	21.3877	21.7408	21.7427	25.1119	21.1093	20.6011	23.4649	24.9304	24.1133	0.0805495
KIF2A	O00139-2;O00139-1;O00139-5;O00139;O00139-4	27.9614	28.1847	28.1593	28.3292	28.2783	28.335	28.0524	28.0732	28.2463	28.2047	28.2924	28.0709	27.9905	28.126	28.1683	28.197	28.2221	28.1474	0.0942108
DDX39A	O00148;O00148-2	26.5219	26.3042	26.1311	26.3516	26.295	26.6065	25.9689	25.8801	26.0715	26.2942	26.6022	26.3997	26.4042	26.1304	26.3061	25.836	26.4964	26.1524	0.102474
PDLIM1	O00151	30.5852	30.8256	30.5715	30.6225	30.7947	30.7449	30.7897	30.6392	30.6335	30.6118	30.6286	30.6582	30.5162	30.7738	30.6798	30.7486	30.6112	30.5331	0.889463
ACOT7	O00154-4;O00154-6;O00154-7;O00154;O00154-5;O00154-2;O00154-3	28.7182	29.1611	28.9666	29.1811	29.2238	29.1755	28.934	28.9111	28.8493	29.0118	29.1168	28.9331	28.8552	28.8368	28.9268	28.9906	28.9736	28.8683	0.0311744
MYO1C	O00159-2;O00159-3;O00159	26.2445	26.4737	26.4655	26.9768	26.6835	26.4395	26.521	26.5441	26.2476	26.6234	26.7025	26.1839	26.2398	26.1581	26.2993	26.6303	26.5407	26.5489	0.112804
SNAP23	O00161-2;O00161	25.3087	25.2921	25.1555	25.7444	25.1958	25.2682	25.598	25.6223	25.4557	25.2433	25.2567	25.1154	25.505	25.3061	25.4294	24.8261	25.5487	25.4187	0.373145
HAX1	O00165;O00165-5;O00165-3;O00165-2;O00165-4;O00165-6	25.5863	25.3246	25.7949	25.8819	25.6042	25.8956	25.4423	25.7901	25.9837	25.6139	25.5358	25.4526	25.5913	25.7345	25.7467	25.4425	25.907	25.8481	0.565549
AIP	O00170	28.8681	28.7805	28.7945	28.8547	28.8718	28.9338	28.8066	28.7522	28.8269	28.856	28.9423	28.7431	28.717	28.7538	28.7529	28.71	28.7668	28.6897	0.0224896
GTPBP1	O00178	28.2818	28.4214	28.4708	28.6245	28.6109	28.594	28.3931	28.5059	28.5747	28.4381	28.5496	28.368	28.4068	28.3982	28.4242	28.5186	28.5161	28.4746	0.0215464
STXBP3	O00186	25.0661	25.09	25.1561	25.5651	25.4628	25.3231	25.6241	25.8003	25.7229	25.4521	25.3151	25.0178	25.4069	25.3104	25.5027	25.6677	25.5245	25.2768	0.00410207
AP4M1	O00189	21.434	22.6103	21.2546	22.8478	22.7002	22.2971	21.6695	22.5358	22.2662	22.6449	21.6701	22.6494	21.0555	22.1235	22.7246	22.7077	21.8615	22.3661	0.580679
SMAP	O00193	27.966	27.6163	27.9622	27.841	27.8602	28.0043	27.948	27.9996	28.1593	28.0054	27.9468	27.7984	27.9019	28.0444	27.9974	28.0322	28.1823	28.1539	0.127346
AP3B1	O00203-3;O00203;Q13367;Q13367-4	28.8904	29.0888	29.0188	29.037	29.1811	29.1688	28.9519	28.8787	28.9133	29.074	29.1992	29.0589	28.9669	28.8923	29.0275	28.9083	28.9781	28.9814	0.0138104
APBB1	O00213-2;O00213;O00213-4;O00213-6;O00213-3;O00213-5;Q92870-2;Q92870;Q92870-4	26.0643	26.1858	26.5976	26.1495	26.3725	26.2481	26.205	25.9811	26.302	26.5451	26.3681	26.309	26.2871	26.3509	26.474	26.172	26.1594	26.321	0.446232
NDUFS8	O00217	22.1419	21.9664	23.1539	23.2661	22.8305	22.7014	23.5735	23.3129	22.3777	20.9056	23.0744	21.8694	21.81	21.6991	22.5077	23.0024	23.8465	23.1486	0.0931327
NFKBIE	O00221	25.1656	24.4692	23.4913	24.2496	23.9732	24.9263	24.9517	25.0604	25.1309	24.7407	25.7585	25.9554	24.9143	24.7601	24.9276	24.5727	24.8602	23.9511	0.117354
PSMD11	O00231;O00231-2	31.6451	32.0219	31.6453	32.1118	31.9803	31.7756	31.9249	31.6492	31.5851	31.7669	31.7767	31.9796	31.7838	31.619	31.7597	31.7074	31.6347	31.6237	0.246085
PSMD12	O00232;O00232-2	30.0839	30.2151	30.0936	30.1752	30.0955	30.278	30.1248	30.0737	30.0633	30.2577	30.1897	30.2327	30.1077	30.063	30.2462	29.9387	30.1553	30.0162	0.122786
PSMD9	O00233;O00233-2;O00233-3	28.0984	28.2526	28.2972	28.0465	28.3549	28.2896	28.0482	28.1617	28.4185	28.1049	28.0915	28.0931	27.9434	28.1283	28.0812	28.1011	28.1784	28.1656	0.393736
ATOX1	O00244	28.6079	29.0785	28.6783	28.7441	28.7998	28.6798	28.8456	28.7477	28.6452	28.4815	28.6246	28.5373	28.4022	28.6647	28.6797	28.6804	28.6619	28.4241	0.256055
MEN1	O00255-3;O00255-2;O00255	23.3329	23.6605	23.944	23.663	24.0361	23.7088	23.6835	23.898	23.5998	23.9162	23.624	23.7172	23.7255	24.0293	23.8184	23.6875	23.6608	23.529	0.649459
CBX4	O00257;O00257-3	20.4526	19.8657	20.3967	19.3187	19.4669	19.2182	19.8516	20.7478	20.2454	20.5979	19.3601	21.6674	20.5671	20.8427	19.7689	22.4086	22.2052	21.5578	0.00379928
PGRMC1	O00264;O00264-2	28.8396	28.5694	28.7775	28.9478	28.8833	28.6544	29.196	29.4486	29.4546	29.0027	28.8164	28.8319	28.8414	28.6565	28.8018	29.4441	29.5621	29.5648	9.21977e-06
SUPT5H	O00267-2;O00267	28.2286	28.3161	28.4544	28.4913	28.3598	28.4389	28.3002	28.4312	28.5442	28.474	28.4307	28.3194	28.547	28.5365	28.5314	28.4779	28.4405	28.4309	0.148051
TAF4	O00268	24.2481	24.4723	24.3505	24.8262	24.7136	24.7863	24.5369	24.4571	24.1439	24.53	24.3949	24.2739	23.9617	24.2564	24.272	24.458	24.5215	23.8606	0.045303
DFFA	O00273	30.2941	30.4954	30.4256	30.4166	30.4513	30.2696	30.4178	30.2159	30.2533	30.2769	30.4107	30.5451	30.2459	30.3079	30.1964	30.3687	30.3314	30.1521	0.32353
DFFA	O00273-2	24.6265	24.8718	24.6766	24.7625	24.6884	23.8214	24.3519	24.5621	24.8565	25.3165	24.8412	24.8118	24.9307	25.1034	25.0908	25.2264	24.6394	24.9017	0.14708
HIP1	O00291;O00291-3	26.1021	26.4994	26.2238	26.3046	26.4917	26.2832	26.1983	26.0519	26.1494	26.2093	26.0516	26.0801	25.7609	25.8485	25.7507	26.1766	26.088	25.9674	0.00113834
CLIC1	O00299	31.184	31.0594	31.0252	31.0018	31.0089	31.2037	31.072	31.0401	30.9923	30.9166	30.997	30.9188	30.9469	31.0159	30.9944	30.9595	31.072	30.9059	0.184281
EIF3F	O00303	31.3045	31.2159	31.3697	31.5149	31.5524	31.3732	31.5463	31.5362	31.5203	31.39	31.292	31.2948	31.3907	31.4586	31.5051	31.4942	31.5226	31.3501	0.00942927
WWP2	O00308;O00308-3;O00308-2;O00308-4	21.9842	21.4982	21.6362	21.3114	21.1523	21.8395	21.8557	22.5721	22.1276	22.1518	22.3636	22.3647	21.8233	22.1253	22.4918	21.8518	22.6252	22.4837	0.0276189
CDC7	O00311	20.7279	22.4878	22.6689	23.1338	22.7461	23.2517	23.249	23.5561	22.9961	21.651	20.9269	21.4478	23.0099	23.0831	22.5989	22.8665	23.0442	22.5931	0.00407201
PDHX	O00330-3;O00330;O00330-2	25.7323	25.8192	25.7519	25.8338	25.816	25.3905	25.7648	25.506	25.1874	25.6626	25.432	26.084	25.6551	25.4748	25.5869	25.7569	25.3901	25.799	0.696397
DCTN6	O00399	27.2269	27.0609	26.9649	28.2589	27.8203	27.3725	27.4982	27.4002	26.9818	27.2333	27.4672	27.2312	27.3222	27.0663	26.5622	27.4581	27.1944	27.2658	0.0486154
WASL	O00401	25.3828	25.1565	25.8285	26.0444	26.4553	25.7836	25.9967	25.9439	25.9896	26.0593	25.8174	26.114	25.723	25.6185	25.8752	26.2503	25.9287	25.8423	0.045714
IPO5	O00410;O00410-3	32.3489	32.2228	32.0651	32.0142	32.0619	32.3264	32.2405	32.1331	32.044	31.982	32.1162	31.9732	32.0497	32.1163	32.1371	31.9528	32.0852	32.0006	0.277065
POLRMT	O00411	26.5695	26.5395	26.5793	26.6613	26.4253	26.7519	26.3361	26.5106	26.4244	26.4311	26.8502	26.7307	26.9409	26.7305	26.5999	26.3198	26.8974	26.7388	0.390937
EEF2K	O00418	25.1933	25.0982	25.3782	25.0809	24.9428	25.378	24.9146	25.1458	25.3609	25.3768	25.6311	25.1681	25.1286	25.4731	25.0952	24.8033	25.3147	25.0069	0.509111
SAP18	O00422	27.0385	27.0943	27.4028	27.0975	26.9473	27.3073	27.2791	27.4316	27.3723	27.4202	27.4824	27.2961	27.4624	27.6361	27.5772	27.4555	27.5386	27.5385	0.00592906
EML1	O00423;O00423-3;Q05BV3-4;Q05BV3-2;Q6ZMW3-2;Q6ZMW3;Q05BV3;Q05BV3-5	24.9312	24.9132	24.9384	25.161	25.2702	25.0256	24.958	24.8243	25.2345	25.0455	25.0973	24.8528	25.0993	24.6715	25.3876	24.8784	25.0364	24.9591	0.745421
IGF2BP3	O00425;O00425-2	28.6253	28.7659	28.6534	28.8112	28.8156	28.8254	28.7732	28.7743	28.7527	28.8358	28.8269	28.6647	28.5646	28.6311	28.6499	28.8474	28.8335	28.6754	0.0229014
DNM1L	O00429;O00429-3;O00429-6;O00429-5;O00429-7	30.2033	30.1732	30.0643	30.044	30.0185	30.3459	30.1494	30.0002	29.9758	30.0544	30.1751	30.0482	29.9137	30.1001	30.1653	29.8938	30.0779	29.9482	0.479627
RTCA	O00442;O00442-2	26.507	26.8817	26.6186	26.3363	26.5767	26.4414	26.5414	26.0846	26.1518	26.2482	26.7115	26.5275	26.5889	26.6853	26.6255	26.4204	26.1174	26.0011	0.0450244
PIK3C2A	O00443;O00443-2	25.8388	25.9591	26.2145	26.1574	26.2083	26.2762	26.0734	26.0174	26.2661	25.9707	26.0327	26.0436	25.9191	26.0683	25.9623	25.9358	26.2852	26.0319	0.288817
IFRD1	O00458;O00458-2	24.0281	24.0927	24.7621	24.0509	24.2401	24.1486	24.1514	24.4134	24.5145	23.9758	24.7201	24.6103	24.495	24.3682	24.1466	24.2443	24.9391	24.6477	0.560589
PIK3R2	O00459	22.0598	21.5046	22.0973	21.7158	22.2108	21.5434	22.0816	22.311	22.6041	21.8494	21.777	21.7233	22.1137	21.737	21.9297	21.9015	22.058	22.2683	0.149726
GOLIM4	O00461	24.8889	24.6865	24.702	24.8014	24.8981	24.3178	25.5075	25.4325	25.4543	25.0399	24.7383	24.5436	24.6726	24.3964	24.3345	25.2831	25.1128	25.2095	0.000299013
PLOD2	O00469;O00469-2;O00469-3	25.7984	25.8521	25.9826	25.941	26.1357	25.8255	26.214	26.436	26.2048	26.0852	26.2467	25.8548	26.042	25.955	25.9259	26.2086	26.2535	26.1749	0.0133922
EXOC5	O00471	25.757	25.6354	25.1466	25.8467	26.0272	25.8829	25.8748	25.4386	25.3997	25.7893	26.0039	25.8414	26.0062	25.633	25.8505	25.3965	25.7625	25.5544	0.11866
PSMD14	O00487	29.6475	29.772	29.8301	29.6266	29.7304	29.6956	29.6633	29.7138	29.8115	29.8641	29.7884	29.7974	29.6209	29.6895	29.8129	29.6393	29.7088	29.7215	0.279741
ZNF593	O00488	24.1991	24.6114	24.3247	24.7992	24.4632	24.0462	24.9563	25.363	24.5835	24.9139	24.4981	24.3168	25.0486	25.1485	25.1025	24.5036	24.6789	24.9977	0.0531503
BIN1	O00499-9;O00499-10;O00499-7;O00499-8;O00499-4;O00499-6;O00499-11;O00499-3;O00499-2;O00499-5;O00499	22.8164	23.2632	23.1457	22.2862	22.7037	23.4053	22.8005	23.2277	23.2956	23.2267	21.8733	23.1664	21.5251	22.0123	20.6039	22.7566	23.3772	23.5781	0.0113224
KPNA3	O00505	27.8446	27.7372	27.6153	27.489	27.8099	27.8577	27.6387	27.6402	27.4571	27.6393	27.9198	27.6431	27.7898	27.5082	27.6183	27.2377	27.5896	27.4254	0.158621
STK25	O00506;O00506-3;O00506-2	23.1065	22.7646	21.8081	22.9359	22.5525	22.027	22.5114	22.3812	22.8742	22.7716	22.8173	23.4528	20.71	22.3341	22.3352	23.2476	22.3026	21.7419	0.365138
BCL9	O00512	21.6013	21.9554	21.9984	22.2726	21.7385	21.5084	22.2163	21.9609	21.9274	21.6963	20.2909	21.3801	21.1618	19.4	21.3424	21.579	21.636	20.8654	0.0946607
PES1	O00541;O00541-2	28.4154	28.5563	28.5339	28.7389	28.5641	28.5288	28.6069	28.619	28.5609	28.495	28.5061	28.5498	28.6616	28.6564	28.765	28.6933	28.517	28.6379	0.0653928
SDCBP	O00560;O00560-3;O00560-2	25.8339	26.1818	26.2189	26.6249	26.113	26.1752	26.3382	26.1765	26.3593	26.5702	26.407	26.0726	26.165	26.3714	26.3997	26.6462	26.2476	26.1424	0.665007
MPHOSPH10	O00566	26.0344	25.735	25.7846	26.0924	25.6997	25.9764	25.9258	25.8409	25.7891	26.1611	25.7684	25.8588	26.32	26.0652	26.2579	26.0164	25.6518	25.9881	0.156014
NOP56	O00567	28.9668	29.0965	28.9231	29.3185	29.1263	29.1014	29.0808	29.0005	28.9281	29.038	28.8973	29.0674	29.2643	29.0467	29.1444	29.1167	28.8487	28.9861	0.127347
DDX3X;DDX3Y	O00571;O00571-2;O15523-2;O15523;O15523-3	31.6395	31.6538	31.7461	31.8423	31.7372	31.8155	31.7102	31.8349	31.9133	31.7849	31.8217	31.7839	31.8958	31.9905	31.9563	31.7732	31.8319	31.9431	0.0103639
RNASET2	O00584	28.0442	27.9564	28.104	27.6819	27.77	27.9744	27.9231	28.0294	27.9854	27.8878	27.8694	27.6672	27.7183	27.914	27.8196	27.9749	28.0797	27.8661	0.0621307
PIR	O00625	28.057	28.0342	28.0601	28.0153	28.0704	28.2243	28.0273	28.0416	28.1515	28.0923	28.1202	28.0409	27.8623	28.0328	28.0612	28.0115	28.1036	27.9959	0.485203
KPNA4	O00629	28.5694	28.4633	28.2006	28.3254	28.4681	28.5206	28.4483	28.1054	28.0616	27.9912	28.2225	28.1974	28.4925	28.1355	28.2708	27.9859	28.2857	28.0096	0.123615
PPP6C	O00743;O00743-2;O00743-3	27.7513	27.9654	27.998	27.8374	27.8439	27.9046	27.7571	27.929	27.8588	27.92	28.0376	27.8032	27.7225	27.8755	27.9841	27.9805	27.9154	27.8572	0.90208
PIK3C2B	O00750	20.106	20.2491	20.4703	20.6442	21.0947	19.2281	19.7628	20.1706	19.8819	21.1947	19.753	20.8333	20.4664	20.4492	20.279	20.5444	19.7778	20.6377	0.805578
MAN2B1	O00754-2;O00754	24.0196	23.7038	23.7319	23.4023	23.3714	22.942	22.9731	22.3757	23.1505	23.5485	23.5227	23.8512	23.8437	24.2892	23.9448	21.8233	22.8914	22.7869	0.000896878
UBE2C	O00762;O00762-2;O00762-3;O00762-4	29.2368	28.9029	28.9502	29.0789	29.049	29.1912	29.2165	28.9728	29.0082	28.9753	28.7736	28.9652	29.0421	29.1876	29.2506	28.8635	29.0101	28.9639	0.15715
PDXK	O00764;O00764-3;O00764-2	29.4643	29.4222	29.5935	29.1546	29.2318	29.6611	29.3338	29.4075	29.3631	29.3588	29.2923	29.3991	29.3206	29.601	29.5275	29.226	29.4495	29.3287	0.586371
ARID1A	O14497;O14497-2;O14497-3	27.0693	26.8904	26.9109	26.9749	26.9706	26.8329	26.9564	26.9724	27.0821	26.9709	27.0389	26.8748	26.888	26.8227	26.5442	27.0833	27.0032	26.9349	0.0966772
CDK2AP1	O14519;O14519-2	28.4424	27.8281	28.3833	26.089	27.807	27.7158	27.5161	27.6269	28.4452	27.2015	27.6103	28.3348	27.9724	28.7681	27.9797	27.9589	28.682	27.9478	0.270884
TXNDC9	O14530	27.0777	26.975	26.741	27.087	27.0726	27.3471	27.1363	26.7509	26.7371	26.9961	27.1861	26.8404	26.8689	26.8918	26.8596	26.5865	27.0164	26.8731	0.24852
DPYSL4	O14531	25.0383	25.2666	25.5818	25.572	25.2437	25.4137	25.1134	25.1754	25.1687	25.4268	25.0769	25.2496	25.1587	25.2405	25.0515	25.1184	25.2317	25.4738	0.470747
TRAFD1	O14545;O14545-2	26.2598	26.0046	26.2686	26.1762	26.198	26.2009	25.9596	26.0703	26.3012	26.0669	25.8553	25.9137	26.4417	26.4555	26.5611	26.1651	26.2898	26.5071	0.00472559
NDUFAB1	O14561	26.6679	26.8397	26.7722	26.7981	26.8545	27.8032	26.4822	26.8898	26.897	26.3771	26.6871	26.745	26.8782	26.6202	26.4031	26.055	26.8917	26.0282	0.181783
UBFD1	O14562	25.6829	25.6854	26.2183	25.7625	25.8171	25.6348	25.8232	25.4832	25.7702	25.9229	25.8978	25.8484	25.6913	25.3908	25.478	26.0466	25.9596	25.7741	0.108711
CIT	O14578;O14578-4;O14578-3;O14578-2	25.8125	26.2137	26.0044	26.4306	26.3857	25.9316	25.8697	25.7265	25.9903	26.0211	25.9322	26.1881	25.5712	25.9387	25.9249	26.2477	26.1017	26.0865	0.0946541
COPE	O14579;O14579-3;O14579-2	29.463	29.3363	29.3439	29.4918	29.3957	29.4258	29.5107	29.5457	29.3973	29.4356	29.3865	29.1571	29.5023	29.5558	29.4461	29.3546	29.4299	29.1677	0.156261
AP3D1	O14617-5;O14617;O14617-4;O14617-2;O14617-3	28.8806	29.2586	28.9207	29.1963	29.1826	29.0035	28.9879	28.7618	28.6759	29.0281	29.1312	29.0043	29.1034	28.9721	28.9268	28.8554	28.7774	28.8963	0.0628441
CCS	O14618	27.6582	27.5788	27.7024	27.7588	27.6225	27.7476	27.4689	27.6662	27.7824	27.5108	27.6009	27.5708	27.4651	27.591	27.5453	27.6721	27.7526	27.6364	0.160644
ABLIM1	O14639-4;O14639-3;O14639-5;O14639-2;O14639-6;O14639	25.3321	25.2458	25.6822	25.1943	25.2458	25.5875	25.5176	25.2667	25.8625	25.3946	25.3854	25.5932	25.3594	25.2682	25.4717	25.3301	25.5454	25.5982	0.795075
DVL1;DVL1P1	O14640-2;O14640;P54792-2;P54792	23.3694	23.6861	23.1783	22.4576	22.5215	23.1574	22.5487	23.2484	21.5072	23.807	23.6801	23.6163	23.3788	23.1118	23.4852	23.3101	23.4518	23.4108	0.0219835
DVL2	O14641	27.4549	27.4138	27.7842	27.4067	27.4255	27.6624	27.4552	27.4807	27.6757	27.7	27.6398	27.6957	27.5606	27.867	27.8003	27.6313	27.6901	27.683	0.228148
CHD1	O14646-2;O14646	27.7336	27.7704	27.7407	27.8101	27.8603	27.9146	27.7886	27.7089	27.9356	27.8509	27.8771	27.7075	27.8263	27.7025	27.4845	27.6865	27.831	27.8714	0.35782
CHD2	O14647;O14647-2;O14647-3	19.8813	19.2854	19.7556	20.7874	20.5514	19.3207	20.2902	20.9225	20.7167	19.6206	20.8586	20.8773	19.2624	21.2925	20.5405	22.0105	19.3685	19.553	0.799963
IRS4	O14654	30.1464	30.1934	30.4678	30.3861	30.4415	30.4149	30.3419	30.5676	30.6437	30.3772	30.3464	30.1671	30.3556	30.4293	30.4556	30.5338	30.4709	30.4467	0.0981116
TOR1A	O14656;O14656-2	23.9317	23.9689	22.7809	24.5546	24.5687	23.8204	24.8783	24.8163	25.2302	24.9717	25.1248	24.8991	21.404	24.8596	25.0513	23.1904	24.5816	24.5265	0.375993
STX16	O14662-2;O14662-4;O14662-5;O14662;O14662-3;O14662-6	24.4858	23.8055	24.4038	24.5557	24.3953	24.4166	24.9735	24.4436	24.7339	24.6061	24.8053	24.1622	24.1749	24.1736	24.2602	24.7421	25.0797	24.8552	0.0300483
KMT2D	O14686;O14686-3	26.4425	26.3129	26.2963	26.3538	26.1835	26.2034	26.0483	26.0541	26.2016	26.2488	26.3149	26.4241	26.0806	26.1468	26.0146	26.3499	26.3791	26.1495	0.0120824
TRDMT1	O14717-2;O14717;O14717-3;O14717-4;O14717-5;O14717-6	21.9936	21.3348	21.8725	22.2262	23.6902	22.5362	22.3632	21.2734	21.5751	21.6355	21.8436	21.4941	23.8087	23.1203	23.059	21.2867	21.8439	22.4044	0.00590412
APAF1	O14727-3;O14727-4;O14727-2;O14727;O14727-5;O14727-6	24.8686	25.1073	24.805	23.9958	24.6168	25.2052	24.7226	24.8378	25.1515	24.3803	24.4463	25.0089	25.0956	24.9775	25.0245	24.4649	25.3662	25.0642	0.572597
RIOK3	O14730-2;O14730	23.7058	23.7016	24.0775	24.1526	24.2611	24.392	23.3979	23.7554	23.9636	22.9791	23.2042	22.9052	20.8722	22.9907	23.4443	23.1402	23.5512	23.1258	0.032014
MAP2K7	O14733;O14733-3;O14733-4;O14733-2	24.6708	24.425	24.3431	24.2189	24.359	24.1732	24.2625	23.1059	24.4225	24.0584	24.2657	24.3018	24.1687	24.4655	24.3619	24.595	24.4238	23.9505	0.534726
PDCD5	O14737;O14737-2	31.2149	31.2201	31.2773	31.1725	31.3042	31.196	31.1803	31.1484	31.205	31.1583	31.12	31.2011	31.0235	31.1766	31.2012	31.1897	31.2225	31.0078	0.417361
PRMT5	O14744;O14744-2;O14744-5;O14744-3;O14744-4	30.889	31.0466	31.0983	31.1753	31.1693	31.2064	30.9741	31.0282	31.06	31.0611	31.1208	30.9817	31.0954	31.0343	31.0837	30.9895	31.0698	31.0998	0.057198
SLC9A3R1	O14745;O14745-2	28.5493	28.5091	28.5408	28.4519	28.6872	28.5879	28.5158	28.5416	28.7516	28.5755	28.3045	28.4527	28.4041	28.5846	28.4994	28.7124	28.5379	28.7072	0.257843
CHEK1	O14757-2;O14757-3;O14757	25.6803	25.7334	25.6737	25.9231	26.0027	25.7252	25.6547	25.5019	25.7558	25.7879	25.7818	25.7809	25.6659	25.6663	25.6982	25.6429	25.6145	25.7544	0.0351395
FPGT	O14772-2;O14772	21.9691	22.4188	21.7483	23.0901	21.112	21.4142	21.0813	21.8148	21.8779	22.1192	21.2386	22.3585	21.9617	23.8753	20.9072	21.5175	22.3212	21.7392	0.955389
TPP1	O14773;O14773-2	27.7182	27.7884	27.6528	27.6781	27.6895	27.7286	27.6502	27.8391	27.6634	27.8649	27.8182	27.6588	27.7076	27.5222	27.7216	27.6	27.8275	27.6621	0.703895
TCERG1	O14776-2;O14776;Q5VWI1	29.9278	29.8351	29.7812	30.0026	29.8527	29.8696	29.8187	29.7482	29.8976	29.957	29.8502	29.9809	29.9615	29.8095	29.7851	29.929	29.8203	29.907	0.541016
NDC80	O14777	25.8999	26.2663	26.3112	26.1055	26.4008	26.0006	26.0767	26.3874	26.3199	26.0395	26.1832	26.1065	26.1983	25.9072	26.264	26.107	25.8208	26.0512	0.600481
KIF3C	O14782	22.5054	22.5998	23.1691	22.4308	22.5061	22.6736	22.2375	22.4942	22.6901	22.47	22.3734	22.5789	22.5284	22.8162	22.5648	22.3278	22.7254	22.8018	0.6092
TNPO2	O14787-2;O14787	28.0786	27.813	27.771	27.831	27.6253	28.2094	27.8713	27.7874	27.773	27.636	27.6609	27.6355	27.8286	27.6094	27.7889	27.6893	27.7349	27.7429	0.333161
UNC13B	O14795;O14795-2;Q9UPW8;Q8NB66	24.8808	24.1268	24.5642	24.3937	24.4631	24.3099	24.0779	23.9781	24.4621	24.556	25.028	24.2273	23.7063	24.4697	24.1614	24.4058	24.4966	24.5993	0.309373
POLR3A	O14802	28.4681	28.622	28.6005	28.5945	28.6206	28.5372	28.613	28.4516	28.4935	28.7293	28.8377	28.6886	28.5065	28.6662	28.5942	28.5351	28.3585	28.4004	0.00763285
PSMA7	O14818;O14818-2;Q8TAA3-2;Q8TAA3-5;Q8TAA3;O14818-4	30.6212	30.7372	30.7536	30.857	30.8644	30.8312	30.6265	30.584	30.7021	30.8794	30.9548	30.7439	30.6933	30.633	30.7664	30.6487	30.5818	30.6077	0.00195469
SCAMP3	O14828;O14828-2	27.437	27.5012	27.4991	27.882	27.7742	27.495	27.959	28.0106	28.0109	28.0401	27.7668	27.6685	27.7193	27.5302	27.5639	28.0633	27.9024	27.9229	0.00198548
BCKDK	O14874-2;O14874-3;O14874	23.7379	23.8254	23.4911	24.0895	23.1401	24.4115	24.4889	23.2302	24.1753	23.9674	23.6901	25.1851	22.8027	23.9506	23.1592	23.8024	24.3436	24.886	0.349226
GEMIN2	O14893;O14893-2;O14893-3	28.0055	27.7316	27.8822	27.4153	27.7657	27.9893	27.7482	27.8146	27.9398	27.4537	27.5894	27.7281	27.616	28.0291	27.9233	27.424	27.9386	27.7246	0.505133
TAX1BP3	O14907	27.1818	27.1922	26.5305	27.2893	27.0472	26.8171	26.5064	26.9579	27.1271	26.9647	26.6687	27.3777	27.2173	26.4666	27.4378	27.0948	27.1376	26.3401	0.976983
GIPC1	O14908;O14908-2;Q8TF64	27.8865	27.7946	27.7225	27.7513	27.7832	27.9549	27.7728	27.8087	27.7581	27.7853	27.7859	27.7698	27.6626	27.6332	27.6487	27.6521	27.7715	27.8621	0.111361
LIN7A	O14910	23.682	22.8651	23.8201	23.8633	23.925	22.5613	22.7116	23.2155	24.1003	23.7991	23.2061	23.7397	23.8259	23.6981	22.9662	23.3304	24.0447	23.902	0.955592
IKBKB	O14920-4;O14920-2;O14920;O14920-3	25.4963	25.709	25.8323	25.8987	25.8204	26.0525	25.7678	25.0913	25.2879	25.5879	25.7273	25.5259	25.055	25.3023	25.3683	25.8306	26.0826	25.444	0.0272525
HAT1	O14929;O14929-2	29.9464	30.1627	29.9928	29.9756	30.0103	30.0938	29.9644	29.9054	29.9563	30.1769	30.2536	30.025	29.867	29.9677	30.0871	29.8393	30.0154	29.876	0.0859266
CASK	O14936-3;O14936-4;O14936-6;O14936-2;O14936;O14936-5	23.4301	24.0357	23.3539	24.0683	24.0897	23.8357	24.1455	23.73	23.5602	23.893	23.8297	23.8588	23.8758	23.7504	23.8062	23.9223	23.825	23.5372	0.460865
MYL12A;MYL12B	P19105;O14950	30.3164	30.2431	30.0212	30.1838	30.1853	30.4761	30.3565	30.1891	30.1904	30.3238	30.4459	30.1202	30.5373	30.1855	30.4136	29.9596	30.2237	30.1137	0.367493
HGS	O14964;O14964-2	28.7394	28.5188	28.5454	28.4131	28.3053	28.4182	28.5435	28.4558	28.685	28.6995	28.6981	28.7226	28.4657	28.5567	28.5841	28.4647	28.5115	28.5183	0.00592925
AURKA	O14965	25.1215	24.6862	24.796	25.1107	24.7391	24.9803	25.0725	24.9877	24.9005	25.1094	25.15	25.2951	25.1567	24.9515	25.0052	24.8263	24.9279	25.0794	0.226951
DSCR3	O14972-2;O14972	24.0517	24.131	23.9321	24.0056	24.1231	23.8944	23.9025	23.8568	23.9336	24.2259	24.3974	23.7102	23.9638	23.6849	23.7896	23.8514	23.8176	24.0528	0.392878
PPP1R12A	O14974;O14974-4;O14974-3;O14974-5;O14974-2	28.9341	28.896	29.0429	28.9594	28.945	29.0454	28.9071	29.0185	29.2475	29.0208	28.9075	28.9562	28.9689	29.0042	28.9625	29.0624	29.0027	29.1219	0.525713
GAK	O14976;O14976-2	27.7484	27.7809	27.973	27.9058	28.0508	28.0215	27.8056	27.9074	28.0013	28.0564	28.0407	27.8009	27.9575	27.9868	28.0279	27.8983	28.0041	27.9013	0.36787
HNRNPDL	O14979	30.1895	30.4019	30.2121	30.3331	30.4798	30.4657	30.4605	30.4974	30.6572	30.5555	30.6099	30.7579	30.7796	30.6264	30.6755	30.6964	30.7502	30.8041	0.000297353
XPO1	O14980	31.5195	31.7751	31.4253	31.6014	31.5597	31.6141	31.5477	31.4679	31.317	31.5335	31.6746	31.5521	31.435	31.3321	31.4321	31.3804	31.4478	31.329	0.064189
BTAF1	O14981;O14981-2	26.652	26.6017	26.5629	26.7833	26.5909	26.7201	26.6615	26.6402	26.4885	26.7205	26.8148	26.6099	26.41	26.4925	26.5561	26.3864	26.6976	26.5314	0.105956
SPTBN2	O15020-2;O15020	27.7041	27.7551	27.7627	27.8052	27.8098	27.7881	27.7519	27.8664	27.8555	28.0165	27.8607	27.8089	27.9188	27.8501	27.8342	27.8097	27.6719	27.7328	0.0464946
SEC16A	O15027;O15027-2;O15027-4;O15027-3;O15027-5	28.5705	28.7127	28.6906	28.6976	28.8056	28.7941	28.7074	28.6924	28.8164	28.7206	28.7254	28.6054	28.5855	28.739	28.822	28.6819	28.5971	28.6762	0.427065
KHNYN	O15037	24.5804	24.4067	24.9993	24.5176	24.7087	24.6989	24.5555	24.513	24.6873	24.5789	24.7626	24.6088	24.4528	24.4218	24.4966	24.7126	25.0216	24.6756	0.282982
U2SURP	O15042-2;O15042;O15042-3	29.7961	29.8502	29.749	29.8934	29.9154	29.9005	29.7702	29.6918	29.721	29.8695	29.8482	29.9578	29.6796	29.8366	29.8999	29.7781	29.7346	29.8485	0.0389307
SETD1A	O15047	26.5325	26.654	26.7917	26.5872	26.6759	26.7189	26.6461	26.5953	26.7033	26.613	26.7212	26.4835	26.5875	26.6024	26.5111	26.715	26.6831	26.6572	0.56467
KIAA0355	O15063	23.558	23.1738	23.8176	23.1319	23.2349	24.0793	23.5797	23.4709	23.7163	23.1164	22.9822	23.4034	23.529	23.4559	23.1443	23.1509	24.1893	23.3283	0.732344
KIF3B	O15066;O15066-2	25.6819	25.8113	26.0977	25.6722	25.7094	26.1807	25.6531	25.7895	26.0245	25.5303	25.7611	25.7743	25.753	25.7058	25.6038	25.713	26.2874	25.7208	0.744502
PFAS	O15067	31.1464	31.4305	31.4014	31.2349	31.2848	31.3086	31.1457	31.2223	31.338	31.1526	31.4304	31.2827	31.1156	31.4668	31.3724	31.2943	31.1832	31.2303	0.902187
DCLK1	O15075-2;O15075	20.489	21.9372	21.4761	21.5185	21.4591	21.519	21.0674	20.9514	20.5824	20.7707	21.6569	21.0466	20.9159	20.417	21.8154	20.8576	22.1581	21.4071	0.67989
CEP290	O15078;O15078-2	22.3468	19.3249	18.7117	19.052	19.2186	19.1761	20.7451	17.2917	18.3769	23.4258	23.1253	18.6376	23.2796	23.0088	22.9142	21.3269	19.4672	17.5859	0.0638477
ANKRD28	O15084;O15084-4;O15084-1;O15084-2	26.4896	26.5753	26.3956	26.6832	26.5943	26.5671	26.3373	26.1944	26.3189	26.4786	26.5285	26.3975	26.5848	26.1918	26.4475	26.4281	26.3359	26.2406	0.0334142
ARHGEF11	O15085-2;O15085	24.2492	24.3135	24.4583	24.4188	24.2747	24.5458	24.5051	24.3303	24.6734	24.3974	24.5494	24.4353	24.313	24.4356	24.8306	23.824	24.3562	24.4239	0.425
KIAA0391	O15091-2;O15091;O15091-4;O15091-3	24.6727	23.8331	23.8992	24.3059	23.3324	24.0429	23.453	23.0216	23.342	23.729	23.0597	24.0233	24.2363	24.0754	23.9005	23.547	23.5274	23.592	0.0870053
CHUK	O15111	26.6636	26.884	26.649	26.5916	26.8798	26.7788	26.5908	26.6158	26.5659	26.5721	26.8062	26.6925	26.7004	26.5823	26.7129	26.5688	26.6276	26.6017	0.313464
LSM1	O15116	26.6454	26.873	26.8294	26.9351	26.9871	26.8516	27.0407	26.7714	26.8248	27.1496	27.0807	26.9857	26.9681	26.7295	27.1659	26.7686	26.9475	26.6765	0.179085
NPC1	O15118;O15118-2	20.1507	19.2715	19.1532	19.7912	19.9131	22.5995	21.6291	21.7643	22.2533	21.4258	21.2864	20.1113	21.1777	20.5629	20.8814	21.1619	20.9034	20.5429	0.0669228
DEGS1	O15121	23.4731	23.5264	23.6534	24.3549	23.409	23.5011	24.4438	24.4171	24.3318	24.2762	23.902	23.9859	24.8428	23.5784	24.0267	24.7443	24.5522	24.9411	0.017322
SCAMP1	O15126;O15126-2	26.1216	25.9955	26.1554	26.0691	25.9401	26.1534	26.3483	26.4358	26.4463	26.1927	26.2129	25.965	26.0087	26.0119	25.9307	26.3534	26.6295	26.4023	0.000368697
SCAMP2	O15127	26.5053	27.1343	26.2049	27.1455	27.206	26.9442	27.5031	27.14	27.265	26.5805	26.2307	26.9342	26.5582	26.7694	26.4196	27.4882	27.3589	27.0022	0.0143498
ARPC1B	O15143	25.2654	25.893	25.4772	25.3156	25.5365	25.6767	25.2672	25.39	24.3949	24.465	25.8022	24.9463	24.8857	25.3907	26.3639	25.6642	25.4794	24.4077	0.712972
ARPC2	O15144	28.8457	28.8019	28.9244	28.7757	28.743	29.0046	28.7131	28.7568	28.7529	28.9179	28.9152	28.9289	29.06	28.8	28.9987	28.4516	29.068	29.0389	0.708487
ARPC3	O15145	29.3141	29.1241	29.3323	29.1553	29.1756	29.4593	29.0501	29.2913	29.332	29.3359	29.1901	29.1382	29.2324	29.3548	29.3372	28.9986	29.314	29.2384	0.898964
POLR1C	O15160;O15160-2	28.7671	28.8695	29.0413	28.9941	29.0612	28.9561	28.8999	29.0726	29.1151	28.9922	28.8746	28.9342	28.9335	29.0697	28.99	29.0251	29.0467	29.0119	0.336959
TRIM24	O15164;O15164-2	26.0347	26.1822	26.03	26.4053	26.4246	25.9316	26.0607	25.7018	26.0116	26.055	26.0539	25.8858	25.8298	25.9148	25.9201	25.8825	25.8369	25.6593	0.0468991
PGRMC2	O15173;O15173-2	25.3607	25.2426	25.4239	25.8305	25.4953	25.2563	25.8439	26.1354	26.1406	25.8616	25.5129	25.8589	25.5356	25.4245	25.7212	26.1247	26.2128	25.9751	0.00135647
CETN3	O15182	25.1452	24.588	24.9524	23.9763	24.9653	25.5274	24.9555	24.9749	25.5978	25.0775	25.0175	24.8359	24.4535	24.6747	24.8122	25.1236	25.0342	25.0991	0.611601
PFDN6	O15212	29.4202	29.6922	29.4711	29.5768	29.5994	29.5865	29.7095	29.3466	29.6094	29.6104	29.3669	29.5797	29.2204	29.362	29.6191	29.3903	29.4001	29.3081	0.362269
NKRF	O15226;O15226-2	27.934	27.9841	28.0247	28.1831	28.0971	28.0301	27.8171	27.9367	28.1342	28.0032	27.9871	27.9799	28.2655	28.1318	28.1985	27.9591	28.012	28.1853	0.0654396
CASC3	O15234	25.5055	25.4725	25.6499	25.3518	25.5488	25.5424	25.4156	25.6862	25.5822	25.3935	25.4159	25.3884	25.2396	25.5613	25.5683	25.3412	25.5901	25.4384	0.624415
MRPS12	O15235	24.934	25.3826	25.3055	25.3814	25.1577	25.1059	24.1394	21.6587	21.2375	24.7153	25.6231	25.3828	25.2692	25.5652	25.0242	21.369	21.7903	20.4624	3.15558e-05
RER1	O15258	24.6198	24.6785	24.8598	25.2904	25.2357	25.5501	25.7085	25.4234	25.6086	25.6538	25.7522	25.6166	24.8023	24.9132	24.4349	25.1491	25.6895	25.5091	6.69698e-05
SURF4	O15260-2;O15260;O15260-3	26.8315	26.3409	26.6975	27.0375	26.5509	27.026	26.8443	27.2531	27.159	26.9354	27.0551	26.7015	27.0157	27.0146	27.2151	27.1166	27.6949	27.4058	0.0237624
SPTLC2	O15270	25.2742	24.5243	24.8391	24.3471	24.345	24.487	24.2852	25.1805	25.089	24.2587	23.8781	24.5709	24.6819	25.1068	24.2176	24.6754	25.787	25.2724	0.105844
FANCG	O15287	24.3947	24.2023	24.4031	24.0453	24.2263	24.2945	24.3135	24.7748	24.0521	23.9756	24.2458	23.8551	24.4456	24.5991	23.872	23.8628	24.2119	24.2596	0.527239
OGT	O15294;O15294-3;O15294-2;O15294-4	28.5429	28.6367	28.5846	28.6604	28.7672	28.6661	28.7782	28.6615	28.7937	28.7033	28.6632	28.647	28.757	28.8279	28.7629	28.5898	28.7329	28.5132	0.0245342
PMM2	O15305;O15305-2;Q92871	27.2276	27.2371	27.3438	27.353	27.4518	27.4831	27.238	27.1687	27.4334	27.4658	27.556	27.4402	27.3577	27.1594	27.3715	27.3289	27.398	27.3942	0.0525738
POLR3G	O15318	25.8235	26.1666	26.6989	25.9683	25.2826	24.7454	23.7344	26.1368	26.6221	26.4114	27.0281	26.5759	26.7172	26.9716	26.2606	24.2401	23.5824	25.0849	0.0221371
TM9SF1	O15321-2;O15321	24.3061	24.4215	24.6927	24.7062	24.3428	24.5632	24.7803	25.3027	25.2924	23.0314	22.8039	22.967	23.7821	22.8931	21.3167	25.2079	25.0613	25.1775	0.000232167
MID1	O15344-2;O15344	23.3976	23.9197	24.448	24.9664	25.2615	23.3589	23.8624	23.6531	23.3689	24.47	23.6991	23.3451	24.5461	21.2018	24.4854	24.1666	23.094	23.9883	0.803541
HMGB3	O15347	27.3883	27.0554	27.0872	27.0319	27.1994	26.9043	26.805	26.8989	27.0288	26.7593	26.767	26.8881	26.2617	26.714	26.7071	27.4519	27.4368	27.6644	0.000213358
PPM1G	O15355	30.6442	30.5484	30.7617	30.588	30.6415	30.8012	30.5375	30.62	30.7728	30.5867	30.6515	30.5209	30.4612	30.4957	30.5722	30.5713	30.6483	30.6836	0.310485
INPPL1	O15357;O15357-2	25.3196	25.72	25.7834	25.8649	25.7882	25.7299	25.5915	25.574	26.1966	25.7507	25.8314	25.6766	25.6392	25.5119	25.5442	25.6864	25.6899	25.8804	0.568979
FANCA	O15360;O15360-3;O15360-2	24.529	24.8296	24.8348	24.7709	24.7943	24.8552	24.9551	24.4735	24.6612	24.7331	25.1027	25.1095	24.4465	24.4893	24.5302	24.337	24.9017	24.5313	0.100882
EIF3D	O15371-2;O15371-3;O15371	30.306	30.4739	30.4976	30.4195	30.376	30.4794	30.2825	30.3765	30.3897	30.3757	30.5992	30.3334	30.3538	30.4713	30.5531	30.4127	30.4626	30.3866	0.769086
EIF3H	O15372	29.7374	29.9323	29.9306	29.8767	29.9514	29.9068	29.9068	29.7657	29.9234	29.8696	30.0728	29.9773	29.8014	29.9403	29.9153	29.8349	29.7504	29.7533	0.179661
HDAC3	O15379;O15379-2	23.4815	23.439	24.2087	23.4688	22.6764	24.1892	23.7469	23.3711	24.3978	23.673	24.0619	24.052	24.076	24.0196	24.3202	24.3286	24.2002	24.2374	0.293249
NVL	O15381;O15381-5;O15381-2;O15381-3;O15381-4	25.8252	25.8715	25.659	26.198	25.852	25.8259	26.0515	26.0717	25.8797	25.9375	26.372	25.8265	26.4254	26.0154	26.298	25.7156	25.8541	25.8821	0.0895327
BCAT2	O15382;O15382-2	25.9493	25.9155	26.1103	26.2785	26.0477	26.0612	26.009	26.22	26.2193	26.3242	26.0775	26.0164	25.8688	25.9063	26.2386	26.0961	26.1482	26.2678	0.493174
IPO8	O15397;O15397-2	28.5307	28.57	28.5556	28.3499	28.3633	28.5984	28.4178	28.3963	28.4473	28.5569	28.5997	28.5032	28.5356	28.4194	28.4396	28.1373	28.517	28.4065	0.210475
STX7	O15400-2;O15400	25.6601	23.7064	24.7968	26.0221	25.8561	24.9919	26.5815	26.5781	26.5286	25.9733	23.7588	25.2139	25.4701	24.7579	24.0564	26.7694	24.9005	26.8302	0.0851218
CD3EAP	O15446;O15446-2	26.6893	26.6986	26.6396	26.4556	26.645	26.4329	26.4942	26.5661	26.6079	26.6584	26.5635	26.5306	26.4535	26.5895	26.4459	26.6887	26.4755	26.3058	0.301764
P4HA2	O15460-2;O15460	26.2028	26.2351	26.0552	26.4647	26.5324	26.2559	26.6598	26.7888	26.6384	26.443	26.1964	26.2376	26.7082	26.5738	26.5753	26.4948	26.6834	26.4244	0.000780461
GYG2	O15488-5;O15488-4;O15488-3;O15488-6;O15488-2;O15488	25.4185	24.7262	25.3711	24.6389	24.8182	24.5563	23.5814	24.5887	24.3688	24.4751	25.2539	25.0849	24.9643	25.0176	25.0903	24.2998	24.5822	24.507	0.0239864
YKT6	O15498;O15498-2	26.5915	26.7153	26.6103	26.9217	27.1294	26.6942	26.7297	26.3981	26.156	26.4321	26.5664	26.6428	26.7807	26.4258	26.6873	26.1498	26.474	26.545	0.0632956
NUPL2	O15504;O15504-3;O15504-2	23.2803	22.1823	23.2057	23.3288	22.5366	23.2034	22.4431	21.7032	22.0891	22.4036	22.5014	22.5373	22.1869	22.1871	22.0617	22.5295	23.3379	23.2543	0.0273058
ARPC5	O15511;O15511-2	27.5202	27.8086	27.3436	27.7658	27.7597	27.7834	27.7897	27.6231	27.7173	27.5241	27.4277	27.6361	27.5235	27.7452	27.6579	27.8295	27.7516	27.4792	0.334492
POLR2D	O15514	28.1562	28.4189	28.0319	27.6424	27.7775	28.0412	27.9973	27.6601	27.5919	28.1352	27.9884	28.2128	28.5589	28.1057	28.4613	27.6903	28.0247	27.6262	0.0105131
PDPK1;PDPK2P	O15530-3;O15530;O15530-2;O15530-4;O15530-5;Q6A1A2	24.859	24.8591	25.0578	25.2514	25.0847	24.8919	25.02	24.883	24.9829	25.1038	25.1624	24.8816	24.794	24.9772	25.01	25.0609	24.8211	24.768	0.487854
RNF113A	O15541;Q8IZP6	26.4397	26.167	26.4446	26.4176	26.4762	26.651	26.3608	26.4458	26.6865	26.4187	26.3554	26.34	26.3921	26.4401	26.3208	26.4362	26.4424	26.441	0.385857
KDM6A	O15550;O14607-2;O14607-5;O14607-3;O14607;O14607-4	23.0225	23.3596	23.2216	23.3473	23.4944	23.3529	23.3169	23.3758	22.8209	23.0375	23.3327	23.3462	23.3091	23.1058	23.3749	23.2838	23.3907	22.9911	0.760882
DHX15	O43143	30.5733	30.7573	30.7262	30.8503	30.8205	30.7803	30.6874	30.7221	30.6988	30.7724	30.8559	30.6387	30.7861	30.73	30.8674	30.6988	30.752	30.707	0.206081
RNMT	O43148;O43148-2	24.7801	25.0793	25.2934	25.4582	25.2948	25.2347	25.1642	25.1647	25.2998	25.5472	25.5685	25.2826	25.282	25.095	25.3412	25.295	25.0203	25.2032	0.0948963
ZZEF1	O43149;O43149-3;O43149-2	26.1208	26.3927	26.3421	26.2396	26.3879	26.3644	26.1447	25.9695	26.064	26.3324	26.3073	26.2353	26.4945	26.4657	26.4135	25.874	26.1284	25.9336	0.00053735
TTI1	O43156	27.7842	27.735	27.9361	27.5165	27.4619	27.8696	27.4644	27.6251	27.6339	27.5633	27.6339	27.5293	27.9087	27.863	27.6808	27.184	27.7127	27.7003	0.215506
RRP8	O43159	25.8085	25.8145	25.9122	26.151	26.0126	25.7579	26.2135	25.8548	25.8071	26.1695	26.1581	25.8181	26.0134	25.9332	26.0062	26.1008	25.8631	25.7416	0.747561
PJA2	O43164-2;O43164	25.3132	25.1576	25.3505	25.3133	25.2494	25.4429	25.2556	25.5269	25.4657	25.3787	25.3429	25.1855	25.0641	25.3869	25.5134	25.4651	25.3526	25.4858	0.650764
CYB5B	O43169	25.2157	25.1663	24.9502	25.0866	24.8328	24.7834	25.4148	25.5493	25.0533	25.0919	25.0761	25.1094	25.1744	25.1155	25.2345	25.4292	25.3346	25.0639	0.0654192
PRPF4	O43172-2;O43172	28.822	29.0613	29.0269	29.0623	29.0158	29.0719	28.7975	28.958	28.9677	28.9719	28.9561	28.8891	28.9341	29.0441	29.0771	29.0587	28.833	28.8907	0.386352
PHGDH	O43175	34.0654	34.2284	34.0942	34.0549	34.1169	34.0407	33.9925	34.1089	34.0004	33.919	34.0821	34.0757	33.8383	34.0623	34.01	34.0603	34.0221	33.8634	0.314143
DYNC1LI2	O43237;O43237-2	26.0265	25.8618	26.2817	25.7715	25.795	26.2119	25.8984	25.7455	26.0607	25.9642	25.788	26.2003	25.3619	25.6333	25.6354	25.9921	26.2027	26.2912	0.0316976
PSMD3	O43242;O43242-2	31.5458	31.5853	31.6756	31.5775	31.5885	31.6407	31.5409	31.4789	31.5948	31.5592	31.5966	31.5074	31.5937	31.4644	31.5681	31.5106	31.5354	31.5628	0.415932
RBFOX2;RBFOX1	O43251-6;O43251-8;O43251-9;Q9NWB1-3;O43251-4;O43251-5;O43251-10;O43251-2;O43251;Q9NWB1-4;Q9NWB1-5;Q9NWB1;O43251-7;Q9NWB1-2;A6NFN3;A6NFN3-2;O43251-3	25.975	26.0914	26.0957	26.2026	25.9297	25.9759	26.077	26.1865	26.2726	26.4767	26.3226	25.9744	26.2908	26.4137	26.321	26.3591	26.1978	26.1416	0.12595
PAPSS1	O43252	29.6664	29.6865	29.8774	29.7218	29.6042	29.966	29.4904	29.662	29.8379	29.6343	29.8436	29.6129	29.7571	29.7866	29.6436	29.6692	29.8416	29.7586	0.931758
ZW10	O43264;O43264-2	28.2824	28.4422	28.1321	27.9956	28.1787	28.3619	28.1139	28.2012	28.1977	28.2483	28.1596	28.0802	28.0715	28.2252	28.2134	28.2099	28.2102	28.0615	0.763034
SART1	O43290	29.5248	29.4472	29.4512	29.435	29.4934	29.5501	29.4743	29.49	29.4992	29.4183	29.3926	29.4185	29.4334	29.5122	29.4436	29.4549	29.4431	29.5063	0.17458
DAPK3	O43293;O43293-2	23.331	22.8603	23.1395	24.0635	24.0613	23.6722	23.2689	21.5332	22.2668	23.8943	23.9889	24.0704	24.6722	23.613	24.4762	24.5018	21.0742	21.7865	0.0703026
AP5Z1	O43299;O43299-3;O43299-2	22.3143	20.3678	21.9949	21.3903	20.7535	22.198	20.3852	19.7198	22.1247	22.2143	20.3466	21.2037	21.4356	20.1895	21.7077	18.9243	21.8056	20.5682	0.775745
HSPA12A	O43301	26.1411	26.6136	26.2922	26.5142	26.4469	26.2422	26.1246	26.1065	26.1642	26.326	26.4046	26.5333	26.2928	25.9502	26.2723	26.3677	26.3013	26.1266	0.180253
CCP110	O43303-2;O43303	22.1807	22.7988	21.7139	23.1466	23.0253	23.0586	22.8067	22.7424	22.8725	22.6801	22.795	22.962	22.6893	22.6708	22.5835	22.776	22.7844	22.8812	0.0178449
CTIF	O43310;O43310-2	24.619	24.6078	24.7888	24.4139	24.3397	24.6341	24.2407	24.4878	24.4698	24.3958	24.0866	24.5524	25.3628	25.1037	24.5991	24.0532	24.2952	24.4903	0.0158478
PPIP5K2	O43314-2;O43314	25.4936	25.4779	25.6343	25.1519	25.0916	25.4906	25.0646	25.2405	25.2635	25.296	25.2522	25.4981	25.2859	25.4497	25.3107	24.9444	25.5572	25.4697	0.343844
MAP3K7	O43318-2;O43318;O43318-4;O43318-3	25.0681	25.4287	25.2892	25.5189	25.523	25.6048	25.124	25.1977	25.55	25.767	25.7047	25.3905	25.0937	25.4017	25.5166	25.34	25.494	25.5503	0.142077
EEF1E1	O43324;O43324-2	29.1951	29.1993	29.0837	29.1997	29.1957	29.2697	29.1461	28.9938	28.8301	29.1846	29.2631	29.1399	29.1726	29.181	29.289	28.8705	29.017	28.7729	0.00388726
MSI1	O43347	25.7319	25.7382	25.9482	25.8333	25.9863	25.9206	25.9745	26.0516	25.8978	26.1193	26.1348	25.8895	25.9328	25.8898	25.957	25.9807	26.2017	26.2157	0.0319187
RIPK2	O43353;O43353-2	24.8859	24.9644	25.1784	25.3013	25.2349	24.9834	25.1412	25.0454	25.0131	25.3855	25.4483	25.0071	25.3394	25.3824	25.1744	25.271	25.3221	25.1865	0.147723
WDR62	O43379-4	24.8549	24.6228	24.8079	24.5242	24.7378	24.6445	24.341	24.5833	25.0192	24.6551	24.684	24.6755	24.3714	24.5947	24.6612	24.7621	24.72	24.7655	0.635726
HNRNPR	O43390;O43390-3	29.9334	30.0826	29.9825	30.0477	29.9359	29.9983	29.9422	29.9665	30.0445	30.3306	30.2758	30.2867	30.3497	30.3291	30.4328	30.0534	30.1091	30.2769	3.66846e-05
PRPF3	O43395;O43395-3	28.8943	29.1274	29.0439	29.2568	29.2442	29.0279	29.0468	29.0211	29.1299	29.3371	29.2299	29.1333	28.9293	29.0066	29.0704	29.151	28.9708	29.0219	0.076227
TXNL1	O43396	28.6325	28.8658	28.8995	28.8134	28.8331	28.8223	28.7561	28.8799	29.0677	28.8221	28.9618	28.7296	28.7118	28.9606	28.9256	28.8642	28.8039	28.8353	0.909443
TPD52L2	O43399;O43399-5;O43399-7	30.0214	30.157	30.1112	30.1277	30.1783	30.0341	30.2359	30.1407	30.1498	30.1274	30.0093	30.1049	29.8677	29.9974	30.0312	30.0301	29.9929	29.9727	0.0182058
TPD52L2	O43399-2;O43399-4;O43399-3;O43399-6	26.1414	25.8462	26.3974	26.1756	26.1683	26.523	26.2363	26.2417	26.5564	26.2903	26.2817	26.0782	25.9387	26.1942	26.3305	25.9099	26.2084	26.169	0.612088
EMC8	O43402	25.2204	23.0219	25.334	21.8468	23.0004	23.3428	23.2525	23.4532	26.0921	22.9027	23.1358	23.7647	23.3671	22.8229	22.8464	22.6479	23.4874	23.4075	0.193172
ERI3	O43414-3;O43414-2;O43414	25.8609	25.6581	25.3877	24.9182	25.0768	25.4169	25.3196	25.6436	24.8709	23.1666	25.3831	24.6976	24.8407	24.0513	23.9434	25.0617	25.2064	24.7052	0.0808656
PRKRIR	O43422;O43422-2	20.3899	21.6028	22.7081	22.5916	23.3529	24.0435	22.139	22.9778	23.3264	22.2259	21.7374	21.6638	21.1168	21.8251	22.2839	22.3984	23.8206	23.4273	0.0362092
SYNJ1	O43426;O43426-4;O43426-2;O43426-5	24.0882	24.1634	24.2633	24.4121	24.4329	24.1409	24.1531	24.4156	24.4059	23.5006	24.3299	24.3251	23.929	23.8821	23.8135	24.2731	24.2645	24.2074	0.159787
FIBP	O43427-2;O43427	23.3501	23.5171	22.939	24.1195	24.1036	24.0067	24.175	22.7492	23.6244	24.3448	24.5279	24.3668	25.4275	24.575	24.3678	24.1975	24.2708	22.7417	0.0349659
EIF4G3	O43432;O43432-3;O43432-4;O43432-2	27.5309	27.4866	27.5388	27.3597	27.4294	27.5852	27.3509	27.4066	27.5829	27.4584	27.5579	27.3791	27.4241	27.4621	27.3647	27.4182	27.4408	27.4455	0.732508
PPIH	O43447;O43447-2	29.0064	29.029	29.2065	29.148	29.0737	29.2713	29.0552	29.3001	29.4171	29.1888	29.2474	29.0553	29.2289	29.3235	29.431	29.2024	29.2974	29.2419	0.194173
HTRA2	O43464-3;O43464;O43464-2;O43464-4	24.5801	24.8467	24.8871	24.7726	24.6676	25.0321	24.561	24.6187	24.6037	25.0878	24.9732	24.8922	24.3701	24.358	24.259	24.8831	24.9882	24.8832	0.000177576
OIP5	O43482	24.1789	24.2064	24.5151	24.7051	23.8699	24.3643	24.5851	23.6609	22.899	24.7305	24.2688	23.6085	24.0678	23.9265	23.6986	24.6236	24.4601	22.6252	0.807026
AKR7A2	O43488;Q8NHP1;O95154	28.6232	28.5167	28.6261	28.6146	28.6694	28.5802	28.5251	28.6517	28.4806	28.6343	28.6274	28.605	28.6641	28.5354	28.6483	28.5621	28.5222	28.4656	0.236133
EPB41L2	O43491;O43491-3;O43491-2	28.9119	29.1315	29.1159	29.1859	29.1352	29.158	29.042	29.1749	29.3319	29.1724	29.2229	29.0958	29.1499	29.0654	29.1028	29.145	29.122	29.1111	0.48559
EPB41L2	O43491-4	22.0846	22.1415	22.3219	22.7404	22.2394	22.2525	23.0844	22.5173	22.7477	22.6905	21.8735	22.9433	23.0606	22.3457	22.4499	22.9944	22.3768	22.9621	0.340028
TGOLN2	O43493-6;O43493-4;O43493-2;O43493-5;O43493-3;O43493	22.9178	22.1366	22.8373	22.3355	22.6255	22.2888	22.91	23.0064	23.3213	22.5322	20.0895	22.5678	20.8209	20.2671	20.1706	22.9635	22.843	22.9045	0.00234242
RAD51C	O43502;O43502-2	24.8871	24.3917	24.5775	24.0857	24.8101	24.39	24.0496	24.6005	24.8254	24.2114	23.7798	25.0131	24.5777	24.1489	24.8488	24.2955	25.485	24.3704	0.93071
LAMTOR5	O43504	25.9483	25.9033	25.9445	25.9197	25.9036	26.1022	26.269	26.3042	26.3389	25.9924	25.5	25.9001	25.8073	26.2368	26.1807	26.0792	26.1659	26.1133	0.0242083
B4GAT1	O43505	23.7187	23.8522	23.4413	24.4037	24.0255	23.9675	24.4085	24.7272	24.3468	24.2407	23.163	24.3665	23.5994	22.0853	23.8386	24.5083	24.6907	24.5165	0.0405167
WIPF1	O43516-4;O43516-2;O43516;O43516-3	22.7845	23.0845	22.5683	22.6371	22.879	20.4354	21.7	21.2052	23.1211	22.5671	22.3275	21.5175	22.9698	22.2839	22.1319	23.0074	23.2538	23.7036	0.27844
XRCC3	O43542	24.8682	24.8035	25.1427	24.8151	24.7618	24.9791	24.6057	24.9663	24.8203	24.8856	24.9679	25.0284	24.9064	25.3901	25.17	24.6254	25.1346	24.9173	0.314009
DENR	O43583	28.406	28.3352	28.3463	28.4899	28.486	28.5804	28.2146	28.3905	28.5695	28.1525	28.4654	28.3087	27.8693	28.2444	28.2631	28.4552	28.3608	28.4475	0.0669095
XPOT	O43592	28.8438	28.9896	28.7295	28.9265	28.985	29.2349	28.769	28.7659	28.688	28.6425	28.9078	28.8052	28.9452	28.5658	28.7695	28.574	28.866	28.8366	0.158944
DNPH1	O43598;O43598-2	29.3675	29.5735	29.4846	29.3882	29.6028	29.6013	29.4901	29.582	29.7475	29.396	29.6232	29.5235	29.5785	29.5443	29.6488	29.5129	29.4711	29.4494	0.49473
TIMM44	O43615	27.019	27.2942	27.1387	27.2745	27.1904	27.1054	27.3083	27.0804	27.2616	27.3679	27.5992	27.2915	27.1759	27.0221	27.1815	27.1952	27.3181	27.1069	0.111979
TRAPPC3	O43617;O43617-2	28.3243	28.3272	28.3902	28.5876	28.4563	28.4391	28.4034	28.4203	28.4121	28.4737	28.3828	28.3124	28.4861	28.3769	28.3434	28.3754	28.3387	28.3722	0.105792
NCK2	O43639	22.5087	23.4121	23.436	22.3276	22.3952	22.487	22.8831	23.1088	23.0623	21.2687	22.5217	21.3959	22.1388	20.6924	21.6064	21.9823	23.1425	23.4836	0.0153518
PLRG1	O43660;O43660-2	26.6579	26.6542	26.5983	26.7818	26.7801	26.613	26.9853	26.5227	26.4328	26.9749	26.9043	26.6938	27.3999	26.3781	26.6585	26.8291	26.2186	26.8306	0.882841
PRC1	O43663-4;O43663-2;O43663;O43663-3	26.6559	26.5005	26.5201	26.6248	26.6594	26.6686	26.439	26.6316	26.7419	26.5582	26.4603	26.6883	26.1952	26.3335	26.3117	26.8584	26.8776	26.8875	0.000162238
RGS10	O43665-2;O43665;O43665-3	25.9529	25.9615	26.1635	26.1951	26.2312	26.0983	26.1926	26.211	26.0707	26.2135	26.2633	26.1247	26.1928	26.0924	26.2289	26.2187	25.9108	26.1066	0.294951
ZNF207	O43670-2;O43670;O43670-4;O43670-3	27.8752	28.0591	27.8041	28.0075	28.0541	28.0425	27.9995	28.0999	27.9477	28.2056	28.1886	28.1845	28.0616	27.9231	28.0673	27.975	27.9841	28.067	0.0159084
ASNA1	O43681	28.7886	28.853	28.981	28.9111	28.9105	28.9522	28.833	29.0334	29.0949	28.9631	28.8791	28.9409	28.909	29.134	29.0755	28.9164	28.9679	28.9149	0.322326
BUB1	O43683-3;O43683-2;O43683	23.6152	23.5617	23.4421	22.9067	22.1616	23.1937	22.3172	22.4024	22.428	23.9417	23.2451	23.7334	23.2261	23.9181	23.2596	21.0649	23.3772	23.6029	0.148413
BUB3	O43684-2;O43684	28.2298	28.3585	28.3315	28.5511	28.5737	28.476	28.3201	28.1417	28.5994	28.4956	28.612	28.4647	28.4272	28.3431	28.4417	28.4237	28.3501	28.4741	0.146586
ACTN4	O43707;O43707-2;O43707-3	32.4353	32.5342	32.5095	32.61	32.6114	32.5381	32.5364	32.4998	32.4729	32.5549	32.5415	32.4745	32.4481	32.48	32.4929	32.5263	32.451	32.3822	0.0557811
GSTZ1	O43708;O43708-2;O43708-3	27.3297	27.1846	27.2866	26.7646	26.8736	27.4468	26.8056	26.8873	26.8301	27.0425	27.5767	27.0368	27.4011	27.1909	27.28	26.7642	26.7747	26.8127	0.0336817
WBSCR22	O43709;O43709-3;O43709-2	26.5191	26.1365	25.711	25.4938	23.1919	27.0782	25.6254	27.2746	25.7545	25.6245	26.6597	26.209	25.4955	26.0892	26.3613	24.3839	26.2107	27.0609	0.891784
TRIAP1	O43715	26.5795	26.0271	25.8005	25.9228	25.7788	25.2401	25.8797	26.1233	26.1259	25.8388	25.6255	25.9764	25.9888	26.1223	25.9201	25.9298	25.7827	25.8624	0.232175
GATC	O43716	25.7061	26.2828	26.2074	26.0233	26.7128	26.5828	26.3919	25.8919	25.795	26.3585	26.4591	26.2026	24.9001	25.7782	26.5831	26.2248	25.974	26.0606	0.460674
HTATSF1	O43719	29.535	29.5588	29.7324	29.4366	29.6322	29.7521	29.5298	29.5824	29.75	29.6046	29.7092	29.4836	29.5372	29.7176	29.7136	29.5074	29.5946	29.6076	0.961834
PRKAB2	O43741;O43741-2	23.8917	24.8409	24.4588	24.0679	23.7102	24.3419	23.9449	24.2022	23.8657	24.1932	22.1677	21.4484	24.5474	24.8289	23.9238	21.9568	23.8109	22.3141	0.0356612
AP1G1	O43747;O43747-2	28.7071	28.952	28.7701	28.8791	28.8246	28.9322	28.6864	28.7804	28.6765	28.6516	28.9039	28.7831	28.8981	28.5612	28.7533	28.564	28.7436	28.905	0.639503
STX6	O43752;O43752-2	23.779	23.6882	24.0412	24.7275	25.1249	24.8898	25.3954	24.6718	24.6014	23.8573	24.2425	24.0162	25.1469	24.6197	24.4878	24.422	25.5206	25.3995	0.00447323
SYNGR1	O43759-2;O43759	25.9727	25.6976	25.744	25.5205	25.8158	25.6023	25.914	26.1507	26.2682	26.216	25.1021	26.2032	26.1622	26.0754	26.1975	26.5485	26.0047	26.1555	0.207096
SGTA	O43765	29.5281	29.6569	29.5665	29.4697	29.6757	29.508	29.7008	29.6563	29.7321	29.6482	29.651	29.6687	29.5652	29.5497	29.5418	29.6623	29.5957	29.5326	0.0689251
ENSA	O43768-2;O43768;O43768-9;O43768-3;O43768-4;O43768-6;O43768-5;O43768-7;O43768-8	29.1181	29.0403	29.0279	28.8436	28.9733	29.0892	29.053	28.9774	29.1618	28.9447	29.0408	28.9946	28.794	28.9746	28.9432	28.9156	28.9041	29.0594	0.24718
NARS	O43776;O43776-2	30.0982	30.1796	30.2404	30.2291	30.2308	30.2467	29.9862	30.0861	30.1777	30.2331	30.3386	29.9925	30.0452	30.1035	30.2006	30.0654	30.1764	30.0132	0.382139
KRT86;KRT81;KRT83;KRT85	O43790;Q14533;P78385;P78386	23.0755	22.9222	23.2267	23.2728	22.5901	23.5148	22.9428	22.9453	23.3333	23.4511	23.362	23.1037	23.6851	23.2843	23.1692	23.3567	23.1352	23.3754	0.607102
MYO1B	O43795-2;O43795	26.6393	26.8165	26.6674	26.8235	26.8251	26.898	26.6863	26.9017	27.0729	26.8578	26.8893	26.6335	26.9599	26.9558	26.9845	26.7774	26.914	26.91	0.172989
SSNA1	O43805	27.0606	27.2495	26.1987	27.3343	27.2381	26.7931	26.5878	26.955	26.9114	27.1962	27.1989	27.1473	26.9214	27.0723	26.7815	26.1422	26.9912	26.9672	0.510079
NUDT21	O43809	30.4506	30.3521	30.2288	30.3405	30.3058	30.3996	30.4799	30.2442	30.3213	30.5208	30.538	30.5345	30.5518	30.2866	30.4226	30.3058	30.5343	30.5104	0.226276
LANCL1	O43813	27.249	27.294	27.4676	27.5672	27.5769	27.5821	27.5082	27.5168	27.6151	27.5244	27.5932	27.4022	27.3782	27.4799	27.4362	27.5345	27.6237	27.7333	0.00902155
STRN	O43815;O43815-2	26.9841	27.0864	27.1515	27.2848	27.3453	27.1812	27.2146	27.2326	27.3057	27.448	27.451	27.1872	27.2307	27.3538	27.3854	27.2963	27.241	27.1784	0.0321651
RRP9	O43818	28.2099	27.8962	28.1848	28.1563	28.281	28.4084	28.0788	28.1778	28.3422	27.9995	27.9424	28.0039	28.2768	28.1242	28.3246	28.0801	28.1599	28.347	0.113512
C21orf2	O43822-2;O43822-3;O43822;O43822-4	23.7358	20.6158	23.7817	23.271	22.888	23.8781	22.6594	22.9606	22.8482	24.1926	23.757	23.0718	23.3914	23.8532	24.4045	23.8441	22.9178	23.0493	0.531749
AKAP8	O43823	26.8457	26.4184	26.8394	26.4925	26.6885	27.0533	26.6963	26.6366	26.9525	26.8091	26.8681	26.7135	26.8847	26.7809	26.7178	26.6678	26.6955	26.5929	0.897844
IDH3B	O43837;O43837-2;O43837-3	26.2362	26.4738	26.5373	26.3886	26.616	26.3497	26.5223	26.2338	26.3629	26.7539	26.5062	26.5532	26.5444	26.6799	26.5892	26.4063	26.5175	26.5536	0.191016
NRD1	O43847;O43847-2	28.3563	28.6677	28.3459	28.6658	28.6428	28.5507	28.433	28.4271	28.3177	28.3967	28.2649	28.53	28.601	28.5023	28.5697	28.4206	28.3213	28.3363	0.0552401
CALU	O43852;O43852-3;O43852-6;O43852-5;O43852-15;O43852-10;O43852-9;O43852-13;O43852-14;O43852-11;O43852-12	29.6762	29.5673	29.7502	29.837	29.8646	29.8775	29.9669	30.0539	30.0923	29.8117	29.8389	29.743	29.916	29.9074	30.0341	29.9376	30.0165	29.9443	9.39018e-05
CALU	O43852-2;O43852-4;O43852-8;O43852-7	24.0671	22.9967	24.3803	24.9168	24.7262	24.5069	25.0195	24.9702	24.1481	24.5534	24.7198	24.713	25.1558	24.9757	25.2039	24.6682	24.7811	22.9992	0.13162
AHCYL1	O43865;O43865-2	27.822	28.0234	27.9571	28.0276	28.1349	28.261	27.8271	27.8301	28.0824	27.9708	28.1587	28.0024	27.7194	27.7734	27.9643	28.0319	27.9685	27.9661	0.0529637
KIF1C	O43896	25.2953	25.5644	25.5878	25.4228	25.3352	25.5886	25.5402	25.1777	25.052	25.5996	25.5296	25.6942	25.412	25.1331	25.3584	25.3793	25.3842	25.1689	0.127407
ORC5	O43913;O43913-2	24.9127	24.8711	24.7847	24.7986	24.8314	24.941	25.0724	25.0191	24.8626	25.3743	24.7968	24.5711	24.043	23.8112	23.9365	25.078	24.9696	25.2078	0.000101121
PDE6D	O43924	25.7898	25.81	25.8446	26.3265	26.0081	26.201	25.7392	25.9623	25.9033	26.1202	26.0626	25.9027	25.7987	25.794	25.8699	25.9395	26.0244	26.1104	0.0047485
ORC4	O43929;O43929-2;O43929-3	24.9077	25.2237	24.9296	25.0728	25.0456	25.3856	25.2613	24.9121	24.8209	25.2741	25.5239	24.7338	24.7885	24.7766	24.7866	24.8152	25.0884	25.0491	0.355645
PEX1	O43933;O43933-2	19.7776	23.5256	22.8113	19.5211	21.4095	23.5629	23.0837	23.3055	20.03	23.5021	20.0548	23.6641	23.8218	19.3233	20.4322	23.3164	23.7539	26.2261	0.459009
RAD21	O60216;Q9H4I0	26.5146	26.6553	26.6622	26.7903	26.3163	26.3848	26.493	26.6921	26.5956	26.7823	26.8688	26.4326	26.7868	26.614	26.654	26.5759	26.5493	26.4563	0.580628
TIMM8A	O60220	27.7247	27.4916	27.6063	27.5304	27.5661	27.6908	27.6008	27.4436	27.5416	27.4506	27.4964	27.6293	27.5584	27.6645	27.5501	27.4268	27.3591	27.3738	0.0549957
DHX16	O60231	27.8679	27.9537	27.9945	28.1707	28.1126	28.0736	27.9829	27.8934	28.0148	28.006	28.1912	28.1871	27.8398	27.9501	28.0479	27.8834	28.0112	27.9976	0.027657
SSSCA1	O60232	27.8457	27.8089	27.6661	27.994	28.0583	28.0835	27.9675	27.8031	27.9628	27.6261	27.5889	27.6598	27.4648	27.8077	27.719	27.7562	27.9499	27.7259	0.00376664
MED14	O60244	25.0443	25.0937	25.1565	25.2462	25.099	25.6572	24.893	25.2884	25.1469	25.082	25.3407	25.1852	25.0039	24.8048	25.0572	25.2254	25.2256	25.1576	0.186851
PRPSAP2	O60256;O60256-3;O60256-2;O60256-4	29.3489	29.5192	29.5713	29.4392	29.4287	29.4132	29.3648	29.2952	29.2403	29.571	29.6206	29.597	29.5798	29.5264	29.5967	29.3053	29.3956	29.2005	0.000571143
SMARCA5	O60264	28.1302	28.2992	28.0716	28.613	28.3533	28.0858	28.2648	28.2262	28.2163	28.5046	28.3179	28.2248	28.3594	28.2848	28.3272	28.1898	28.3568	28.1585	0.527821
SPAG9	O60271-4;O60271-2;O60271-5;O60271-9	29.5609	29.5345	29.9151	29.6782	29.7934	29.7327	29.6414	29.6083	29.7869	29.6912	29.7127	29.6034	29.5443	29.6835	29.6332	29.7154	29.7249	29.7714	0.746984
KIF5C	O60282;O60282-2	24.9997	25.3489	25.2613	25.0107	25.2602	24.9846	25.206	25.0905	25.1175	25.2029	25.3504	25.2404	24.9703	25.3032	25.2682	25.2872	25.1461	25.0443	0.712699
URB1	O60287	26.6613	26.4925	26.7409	26.5574	26.5125	27.1429	26.7788	26.3469	26.3009	26.3885	26.3647	26.6007	26.6603	26.5865	26.5209	26.3254	26.7542	26.3855	0.584316
ZFC3H1	O60293-2;O60293;O60293-4	26.4984	26.5654	26.8173	26.3795	26.5852	26.6169	26.4752	26.5916	26.8087	26.517	26.7817	26.6532	26.5792	26.6313	26.8738	26.8114	26.6978	26.7759	0.497056
LCMT2	O60294	21.2208	21.7106	22.6886	21.4844	21.6644	21.7792	21.7856	21.7227	23.0636	23.0313	22.96	21.9473	21.3459	22.4501	20.9686	22.6804	22.1267	21.8401	0.338373
AQR	O60306	28.9535	28.978	28.9419	28.876	28.9737	29.0342	28.8709	28.8051	28.8504	28.9139	29.0938	28.9964	29.1467	28.9692	28.979	28.7432	28.8777	28.8747	0.0254921
MAST3	O60307	22.1873	23.2542	22.624	21.8603	22.2419	23.2446	22.6192	20.7431	21.5296	22.0665	21.7106	23.4713	22.9672	21.0697	22.345	21.26	23.1524	20.7317	0.674432
MCM3AP	O60318;O60318-2	20.9656	20.6019	20.9109	21.6151	20.7699	20.855	20.3794	18.9165	19.215	21.9808	19.1156	21.35	21.5842	21.0522	21.0191	20.7025	20.0893	20.7529	0.145219
PIP5K1C	O60331-4;O60331;O60331-2;O60331-3	22.5009	20.158	20.4621	20.4247	20.3103	22.4491	20.6885	21.5901	20.301	22.7815	21.3878	20.0484	20.2467	19.8633	19.8787	20.1	20.7682	20.039	0.515158
KIF1B	O60333-2;O60333;O60333-4	25.9619	26.1816	26.259	26.2493	26.2039	26.2924	26.1549	26.155	26.1425	26.4299	26.3522	26.2273	26.1831	26.3355	26.2687	26.2597	26.098	25.9751	0.114328
KIF1B	O60333-3	21.4002	21.4637	21.8221	20.8054	22.0951	21.5373	21.774	21.788	22.0889	22.0239	21.6615	21.6368	21.5376	21.8573	21.6838	21.8963	20.9623	20.5711	0.369866
KDM1A	O60341;O60341-2	27.5776	27.7317	27.8519	27.8562	27.8598	27.8431	27.6429	27.5855	27.7706	27.862	27.8233	27.7891	27.698	27.6923	27.6594	27.6116	27.7507	27.7831	0.0670682
TBC1D4	O60343;O60343-2;O60343-3;O60343-5;O60343-4	28.4221	28.7195	28.5483	28.591	28.6338	28.5146	28.4854	28.4152	28.4826	28.541	28.615	28.5144	28.3614	28.5468	28.4578	28.509	28.4342	28.3757	0.213284
ECE2	O60344-4	26.309	26.1685	26.5485	25.71	25.6391	26.6939	25.4361	25.8926	26.0426	26.1204	26.3987	26.2594	26.9629	26.8096	26.6665	25.7868	26.2769	25.9819	0.0247856
TBC1D12	O60347	20.4399	19.7635	21.8353	20.368	21.5071	21.0391	20.1147	20.2795	20.9189	21.9461	21.3094	21.6374	21.3158	21.3032	21.4339	20.2587	21.8477	20.9047	0.282986
EVI5	O60447-2;O60447	21.332	26.1744	26.5486	26.2971	26.5329	26.1154	26.1781	26.6296	26.4832	21.8071	26.3418	26.5458	21.3632	21.5827	22.0189	26.4361	26.3291	26.5467	0.0251734
ACSL4	O60488-2;O60488	20.6695	21.9229	21.5147	21.9751	21.5875	21.1424	21.3246	19.7368	20.6208	22.8333	21.5825	21.8365	22.0223	20.1269	22.6685	21.5164	21.9496	21.4644	0.319463
SNX3	O60493;O60493-2;O60493-4;O60493-3	27.9461	28.0672	28.1719	28.0801	28.2486	28.2426	28.1634	28.2499	28.3506	28.1881	28.1532	28.0616	27.7619	28.0768	28.1348	28.0784	28.41	28.1074	0.242304
STX10	O60499;O60499-2	24.6408	23.7286	24.6532	24.792	24.9758	25.2619	25.7347	24.7561	24.3231	25.521	25.6084	24.618	26.0096	24.9801	25.4317	25.8976	25.1532	24.8161	0.221519
MGEA5	O60502;O60502-4;O60502-2;O60502-3	30.3195	30.3157	30.5066	30.4903	30.4591	30.4304	30.23	30.468	30.477	30.4224	30.365	30.3805	30.3528	30.4691	30.4002	30.3774	30.3233	30.3657	0.70851
SORBS3	O60504-2;O60504	21.2753	22.647	21.3347	22.5481	21.9594	22.6073	22.805	22.3204	22.6965	23.3221	23.2417	22.9748	23.2978	23.3654	23.1079	22.4538	22.3945	23.0653	0.00678839
SYNCRIP	O60506;O60506-2	31.317	31.4161	31.3855	31.5232	31.4593	31.4844	31.4105	31.43	31.4148	31.6603	31.621	31.5201	31.61	31.5994	31.6567	31.429	31.5031	31.5316	0.000133901
CDC40	O60508	26.628	26.6509	26.8167	26.7155	26.7577	26.8417	26.5773	26.7641	26.6506	26.8403	26.8404	26.727	26.805	26.8148	26.7465	26.6893	26.7079	26.9664	0.411987
RANBP6	O60518	22.6862	22.6167	22.6159	22.1946	21.0345	22.3485	22.3874	21.3783	21.5874	22.6941	22.0288	22.4299	21.7821	21.8886	21.979	21.0636	21.2877	19.5111	0.0131695
NEMF	O60524-4;O60524-5;O60524-3;O60524;O60524-2	27.0707	27.1377	27.2342	27.2076	27.3039	27.1907	27.1681	27.1285	27.4184	27.1866	27.1632	27.1527	27.017	27.017	27.0393	27.1916	27.3111	27.2859	0.0348083
GMDS	O60547-2;O60547	26.1084	26.4841	26.5104	26.7551	26.7249	26.5414	26.3689	26.4821	26.5147	26.6391	26.523	26.5457	26.561	26.7192	26.48	26.5645	26.5795	26.4369	0.123876
NMT2	O60551	25.687	25.7118	25.879	25.5863	25.855	25.911	25.8368	25.7878	25.8802	25.5804	25.7701	25.549	25.4389	25.4103	25.7063	25.5865	25.7768	26.0934	0.178712
CCNT1	O60563;O60563-2	26.2123	26.0835	26.2467	26.1648	26.2264	26.4772	26.1695	26.1582	26.3237	26.0416	26.1601	26.0496	26.0927	25.6643	25.8705	26.312	26.0508	26.1216	0.0410603
BUB1B	O60566;O60566-3;O60566-2	26.6024	26.564	26.6851	26.9529	27.0186	27.0034	26.7273	26.8478	26.8901	27.1307	27.0287	26.8138	27.0452	26.9669	26.8313	26.8497	26.8078	26.8442	0.002301
PLOD3	O60568	25.0649	25.7272	25.5477	25.7234	25.6613	25.5365	25.8347	25.8403	25.7176	25.7767	25.4896	25.751	25.7797	25.6959	25.6723	25.9102	25.8787	25.7307	0.141573
EIF4E2	O60573;O60573-2	27.215	27.1788	27.1784	27.3831	27.2557	27.1679	27.2528	27.305	27.5923	27.1855	27.3271	27.1397	27.1636	27.48	27.4481	27.3487	27.2702	27.0275	0.425416
CCNT2	O60583-2;O60583	22.6286	21.6835	22.7548	22.5452	23.0106	23.1009	22.0443	20.9784	20.928	21.4315	22.7287	23.1355	22.4677	21.1919	22.0128	20.5661	21.7999	21.4351	0.0497616
DIAPH1	O60610;O60610-2;O60610-3	30.3333	30.2026	30.259	30.0691	30.1694	30.2761	30.1968	30.1577	30.2036	30.1659	30.2128	30.2092	30.1575	30.1301	30.0734	30.0609	30.2398	30.057	0.18173
2015-09-01	O60613;O60613-2	25.6466	25.5919	25.5442	25.4434	25.7811	25.6081	26.0356	25.9449	25.7498	26.0038	25.5249	25.6978	26.0046	25.9565	25.9679	25.9554	25.8851	25.8548	0.0194288
TSPAN3	O60637-3;O60637-2;O60637	26.5403	25.1387	24.9416	25.5315	24.1109	22.4727	26.4792	26.0574	23.827	26.0581	21.3832	26.0338	26.2244	25.4363	23.531	26.9769	21.9329	21.5629	0.760923
EXOC3	O60645-3;O60645-2;O60645	25.7535	25.8288	25.7371	26.0837	25.9417	25.9981	25.8977	25.9812	25.875	26.1394	25.8154	25.9412	25.7811	26.0161	25.8837	26.0148	25.9094	26.1082	0.104545
PLIN3	O60664-4;O60664;O60664-3;O60664-2	30.3102	30.2393	30.3175	30.243	30.2804	30.2588	30.276	30.2498	30.2903	30.3792	30.3511	30.1411	30.2368	30.3095	30.3577	30.2907	30.1688	30.1741	0.645574
RAD1	O60671-2;O60671;O60671-3	23.5151	23.8557	23.6794	22.6665	23.9282	24.3822	23.0088	22.5618	22.9363	24.4696	24.2675	23.9482	23.9986	22.5286	24.1735	22.7832	23.4235	23.3101	0.124382
PRMT3	O60678;O60678-2	27.5133	27.8561	27.7098	27.6867	27.6005	27.5823	27.6392	27.6274	27.6972	27.6299	27.7281	27.633	27.5212	27.576	27.6349	27.4176	27.6421	27.5165	0.327263
KPNA6	O60684	29.7186	29.7661	29.489	29.5709	29.6437	29.8509	29.5447	29.5337	29.4781	29.4308	29.6217	29.5423	29.4403	29.4548	29.5295	29.5568	29.5637	29.3387	0.142008
UGDH	O60701;O60701-2;O60701-3	27.9507	28.1377	28.0717	28.0627	28.0763	28.1272	27.9697	28.082	27.9773	28.2503	28.2509	28.0962	27.9396	28.0365	28.0283	27.8349	27.9193	27.9503	0.00446516
CTNND1	O60716-5;O60716-3;O60716-13;O60716-11;O60716-8;O60716-7;O60716-2;O60716;O60716-21;O60716-19;O60716-16;O60716-15;O60716-10;O60716-9;O60716-6;O60716-4;O60716-24;O60716-23;O60716-18;O60716-17;O60716-14;O60716-12;O60716-22;O60716-20;O60716-29;O60716-27;O60716-32;O60716-31;O60716-26;O60716-25;O60716-30;O60716-28	29.1956	29.1804	29.2315	29.236	29.2918	29.3521	29.204	29.3433	29.5107	29.2634	29.2273	29.1705	29.2144	29.386	29.3455	29.2319	29.3752	29.3475	0.274818
EIF1B	O60739	28.3917	28.0968	28.4455	28.0309	27.9964	28.4372	28.1199	28.3498	28.3529	27.856	27.9192	27.4988	28.4417	28.6913	28.5902	28.1872	28.558	28.5215	0.00424495
SNX2	O60749;O60749-2	29.4935	29.542	29.6306	29.5971	29.7167	29.5552	29.6039	29.644	29.8375	29.6799	29.4977	29.6182	29.4758	29.696	29.5761	29.6639	29.7044	29.6834	0.381269
DPM1	O60762	20.7338	20.3013	22.4661	23.277	22.9178	22.1106	23.1665	22.6475	22.803	21.7905	22.5116	22.5858	21.6947	21.4576	21.0895	23.2481	23.4059	22.9119	0.00573207
USO1	O60763;O60763-2;REV__Q5VZ89-5;REV__Q5VZ89-6;REV__Q5VZ89	30.3793	30.3927	30.291	30.3688	30.3626	30.4426	30.4114	30.3693	30.285	30.3475	30.3161	30.3398	30.2587	30.2104	30.24	30.2222	30.2937	30.286	0.00776166
MRPS14	O60783	26.1959	26.1768	26.3425	26.7488	26.5301	25.2061	25.3494	25.3253	25.8744	26.6496	26.5481	26.627	26.6365	26.4023	26.656	26.3231	26.1315	25.6364	0.0539378
TOM1	O60784;O60784-3	28.6463	28.4666	28.6103	28.5236	28.615	28.6095	28.4463	28.5554	28.672	28.6244	28.6186	28.4903	28.5247	28.5699	28.6184	28.4525	28.5841	28.4943	0.871423
HIST1H2BM;HIST1H2BN;HIST1H2BH;HIST2H2BF;HIST1H2BC;HIST1H2BD;H2BFS;HIST1H2BK;HIST1H2BL	Q99879;Q99877;Q93079;Q5QNW6;P62807;P58876;P57053;O60814;Q5QNW6-2;Q99880;Q96A08	28.9033	27.6084	27.9396	28.9441	27.8476	27.753	27.7065	28.3336	28.2083	27.8946	27.634	27.3949	28.2072	27.952	28.528	27.6092	29.0482	27.8474	0.776775
PFKFB2	O60825;O60825-2;P16118-2;Q16877-2;Q16877-3;Q16877;P16118	24.429	24.8345	24.7301	24.9814	24.7609	24.8875	24.6854	24.8766	24.9313	24.7723	24.8256	24.7981	24.648	24.7766	24.8643	24.9659	24.7472	24.7492	0.487389
CCDC22	O60826	27.2976	27.5198	27.3892	27.3824	27.6125	27.3365	27.5473	27.3319	27.4111	27.4994	27.2918	27.4761	27.1439	27.366	27.5283	27.3966	27.3517	27.1365	0.757773
PQBP1	O60828-2;O60828;O60828-5;O60828-4;O60828-3;O60828-7;O60828-6;O60828-10;O60828-9;O60828-8	27.9836	27.8485	27.895	27.8823	27.9904	27.9542	27.9406	27.925	28.0507	28.0181	28.047	27.8497	27.931	28.0993	28.0781	27.9187	27.9374	28.0108	0.497487
PRAF2	O60831	25.0208	24.9702	25.0079	25.2539	24.906	24.7425	25.3734	25.2973	25.3771	25.1693	25.0118	25.087	25.444	25.0696	25.3799	25.1678	25.8206	25.5974	0.0248794
DKC1	O60832;O60832-2	28.5313	28.5622	28.8384	28.7895	28.7786	28.7273	28.6072	28.7044	28.6525	28.7105	28.7137	28.6082	28.843	28.6663	28.7106	28.7635	28.664	28.6591	0.530133
EIF5B	O60841	29.6753	29.9091	29.8803	29.8881	29.933	29.7535	29.6859	29.5956	29.7299	29.769	29.9415	29.8218	29.4295	29.6547	29.6684	29.5596	29.6142	29.5934	0.00855812
EDF1	O60869;O60869-2;O60869-3	28.5134	28.2046	28.4528	28.2944	28.3664	28.417	28.5734	28.6286	28.816	28.501	28.4065	28.3585	28.4884	28.5206	28.615	28.6125	28.6401	28.6802	0.00665434
KIN	O60870;O60870-2	25.9219	26.0461	26.257	26.535	26.3593	26.0789	26.1208	26.5311	26.2355	26.2651	25.8722	26.1629	26.0165	26.147	26.1732	26.2018	25.9596	26.1201	0.371805
DIAPH2	O60879-2;O60879-3;O60879	23.7948	22.8656	26.1363	23.5651	23.6118	23.2477	23.5409	23.6932	25.3464	24.6153	24.4031	23.4891	24.7789	26.6796	26.7005	24.9489	21.8534	25.6398	0.284675
DNAJA2	O60884	29.5982	29.4527	29.5218	29.4682	29.4729	29.6139	29.4922	29.4688	29.4399	29.4204	29.3938	29.4083	29.4033	29.4163	29.4722	29.2867	29.5136	29.5006	0.295396
BRD4	O60885;O60885-2;O60885-3	26.0758	26.3762	26.2108	26.2745	26.1984	26.2266	26.338	26.2284	26.2531	26.3782	26.1933	26.1888	26.1901	26.0417	26.0631	26.3987	26.4411	26.3258	0.0451897
CUTA	O60888-3;O60888;O60888-2	29.7782	29.3395	29.4811	28.8333	29.0656	29.6462	29.3317	29.4066	29.3629	29.0183	29.0375	29.1625	29.4092	29.601	29.3574	29.0078	29.2347	29.3008	0.129282
HUS1	O60921-2;O60921	23.5473	22.3253	22.2807	24.2778	24.5647	24.9061	24.9544	24.6918	25.6286	24.932	24.0317	23.206	23.7789	23.9763	25.7504	25.0596	24.4675	24.2971	0.0199147
PFDN1	O60925	28.9619	28.9635	28.831	28.7133	29.0838	28.6882	28.9448	28.8068	29.0279	28.8714	28.6918	28.907	28.5777	28.6465	28.7988	28.9017	28.9561	28.8683	0.200961
PPP1R11	O60927	25.1223	25.1136	25.4218	25.0943	25.0125	25.4101	25.2094	25.4299	25.3273	25.0554	24.8148	24.6896	23.9721	24.253	24.5702	25.1164	24.7643	25.2753	0.00071613
NBN	O60934	26.5173	26.5685	26.5552	26.4521	26.6428	26.5948	26.4104	26.5589	26.7709	26.5483	26.5374	26.3581	26.335	26.3758	26.4034	26.6653	26.7037	26.7316	0.0277303
RNGTT	O60942;O60942-4;O60942-2;O60942-3	25.5409	25.7031	25.8392	25.5868	25.6955	25.733	25.4331	25.732	25.8044	25.8608	26.0293	25.9305	25.7506	25.7475	25.8956	25.7646	26.0044	25.7657	0.112067
SRGAP2	O75044;P0DMP2;P0DJJ0;Q7Z6B7-2;Q7Z6B7	25.7076	25.5245	25.9385	25.3749	25.7939	25.926	25.3355	25.6783	25.7617	25.3236	25.407	25.5324	25.624	25.7467	25.745	25.2783	26.0256	25.7133	0.627274
FAM20B	O75063	22.5522	21.2367	22.595	23.7357	21.5696	20.7723	21.921	23.2938	23.2998	21.903	21.9185	20.1297	21.5014	21.729	21.6284	23.2834	23.3879	23.3208	0.12276
WDR1	O75083;O75083-3	28.1248	28.3679	28.3311	28.4021	28.3219	28.5879	28.1637	28.1574	28.1502	28.2714	28.374	28.2834	28.3921	28.18	28.3022	28.1799	28.116	28.2561	0.0434638
N4BP1	O75113	25.5015	25.39	25.597	25.4082	25.4754	25.6253	25.2964	25.4705	25.5274	25.5178	25.3682	25.29	24.9264	25.2866	25.5252	25.3132	25.4986	25.8213	0.457088
ROCK2	O75116	28.3595	28.281	28.3339	28.3313	28.4182	28.466	28.287	28.2769	28.4554	28.4023	28.4112	28.3376	28.1806	28.1776	28.3583	28.2327	28.4361	28.3079	0.250437
CLASP2	O75122;O75122-2	19.5601	20.5099	21.2295	20.9776	21.6727	21.7062	21.9546	20.4987	21.081	21.0055	20.8525	21.2288	20.8266	19.4913	20.0268	21.4262	19.6461	21.1918	0.245622
CLASP2	O75122-3	28.51	28.5218	28.5527	28.4749	28.6649	28.6145	28.5447	28.4785	28.5633	28.5677	28.5661	28.5009	28.308	28.3796	28.3727	28.6514	28.5948	28.6194	0.000694005
PTCD1	O75127	23.0381	23.1646	20.9566	22.806	22.4414	22.0887	22.6151	20.7053	20.8236	23.1934	23.2537	23.2836	23.0074	23.009	23.0098	22.3431	21.7456	21.7604	0.0632406
CPNE3	O75131;Q9HCH3-2;Q8IYJ1;O95741;Q9UBL6-2;Q9HCH3;O95741-2;Q9UBL6	30.0324	30.3252	30.2015	30.1133	30.2565	30.2782	30.0322	30.0979	30.2	30.1504	30.272	30.1257	29.9148	30.2981	30.3192	30.2818	30.1197	30.1321	0.950031
ATG13	O75143-2;O75143;O75143-5;O75143-4;O75143-3	26.7932	27.007	27.107	27.187	26.9189	27.0934	26.8612	26.792	26.9164	26.922	26.9391	26.9944	26.7525	27.1197	27.1455	26.909	27.0614	26.6706	0.568675
PPFIA3	O75145-2;O75145	21.9516	20.5258	22.3285	21.9333	22.2351	22.2342	21.0375	21.4163	22.6342	21.5029	22.5868	25.1203	21.714	21.9545	21.8425	21.231	21.7263	22.0845	0.43208
HIP1R	O75146;O75146-2	25.9671	26.1362	26.2662	26.0544	26.0705	26.1621	25.8553	26.0708	25.8795	26.2223	26.2353	25.7375	25.9448	26.106	26.2312	25.9134	26.0744	25.9692	0.662818
OBSL1	O75147-2;O75147-1;O75147-4;O75147	22.2986	21.9628	22.8785	23.2044	23.3158	22.3703	23.1381	23.4547	22.1787	22.3823	20.6496	21.9768	23.295	23.6382	23.1833	23.3206	22.5857	22.8487	0.0414601
RNF40	O75150;O75150-3	28.4748	28.4765	28.5468	28.5215	28.5593	28.5168	28.4532	28.3928	28.5189	28.5109	28.5003	28.5006	28.2944	28.5148	28.4404	28.4339	28.438	28.3115	0.122174
ZC3H11A	O75152	26.6591	26.9036	26.8905	27.0503	26.8743	26.7441	26.806	26.8975	26.9872	27.001	27.0792	26.894	26.9836	26.8902	27.0145	26.9046	26.7864	27.0485	0.555879
CLUH	O75153;Q9Y5I4-2;Q9Y5I4	29.3645	29.5205	29.4657	29.4719	29.5127	29.5984	29.3595	29.3478	29.5576	29.5187	29.5839	29.3667	29.3439	29.5542	29.4747	29.4401	29.4308	29.442	0.731263
CAND2	O75155;O75155-2	28.7835	28.487	28.543	28.3938	28.455	28.9665	28.5893	28.5876	28.5053	28.6054	28.5916	28.4342	28.4517	28.3708	28.4538	28.3982	28.6488	28.487	0.746794
TSC22D2	O75157-2;O75157	24.5886	24.9383	25.1041	25.1796	24.8761	25.2618	25.4376	25.3278	25.468	24.6613	25.0418	24.8144	25.0839	25.1259	25.1379	25.1729	24.7954	24.8141	0.0207412
KDM4A	O75164;O75164-2	24.3955	24.5948	25.0031	24.8126	24.8418	24.8247	24.416	24.5519	25.0088	24.74	25.0706	23.7783	24.2501	24.3866	24.5856	24.2955	24.6079	24.5711	0.716219
DNAJC13	O75165	27.0271	27.4406	27.2792	27.6244	27.4852	27.415	27.2863	27.2861	27.2329	27.5106	27.3924	27.3662	27.1487	26.8546	27.2289	27.2278	27.3698	27.1437	0.0313921
PPP6R2	O75170-2;O75170-4;O75170-3;O75170-5;O75170-6;O75170	25.8098	25.7283	25.4765	25.8678	25.8933	25.6534	25.7576	25.7528	25.7169	25.6791	25.7038	25.7861	25.4529	25.4386	25.3487	25.6734	25.7386	25.522	0.0104866
CNOT3	O75175;O75175-2;O75175-3	26.9306	27.1236	26.9478	27.3531	27.2348	27.0588	27.2121	27.0413	27.1559	27.1774	26.8719	27.1531	26.9872	27.0224	27.0408	27.2307	27.0605	27.017	0.298394
ANKRD17	O75179-2;O75179;O75179-7;O75179-6;O75179-4;O75179-3;O75179-5	27.2028	27.2928	27.1843	27.4706	27.5151	27.2829	27.2776	27.1698	27.0766	27.4751	27.6397	27.4751	27.2161	27.1002	27.2524	27.3118	27.26	27.2148	0.00161755
SIN3B	O75182-2;O75182;O75182-3	22.4182	21.3004	23.0555	21.8124	22.3008	22.9384	23.0766	23.3696	23.6002	22.4449	21.9806	20.1309	22.9587	22.9446	22.7886	20.6243	23.4128	22.7922	0.274583
DNAJB6	O75190;O75190-2;O75190-3;O75190-4;Q8WWF6;Q7Z6W7	26.4793	26.2712	26.4553	26.3028	26.4145	26.4287	26.4035	26.401	26.6203	26.5469	26.2495	26.5583	26.3414	26.7491	26.7754	26.4799	26.361	26.4322	0.430533
XYLB	O75191;O75191-2	25.1561	24.9372	25.2447	25.6625	25.1048	24.5342	23.2608	24.5309	23.5427	24.9458	25.3117	25.3049	25.6532	25.7322	25.3448	24.3055	24.1527	23.5122	0.00092599
COQ9	O75208;O75208-2	25.8847	25.8991	26.0806	25.5328	25.9724	25.7524	26.0704	26.3869	26.602	26.1205	26.1531	26.1552	26.141	26.2251	25.9181	25.9697	26.3595	26.1885	0.0253993
GGCT	O75223;O75223-3;O75223-2;O75223-4	27.6905	27.8031	27.9413	27.8644	27.9282	27.9776	27.6971	27.7722	27.6863	27.7356	27.8006	27.6186	27.6639	27.8733	27.663	27.673	27.8283	27.8993	0.155717
NDUFS2	O75306-2;O75306	22.1014	23.8968	21.8563	21.8453	22.0403	20.8036	21.8293	23.2302	21.7957	22.6039	22.117	22.735	22.5816	21.6465	21.2973	22.7404	22.6266	22.4427	0.376697
ZPR1	O75312	28.6351	28.708	28.6978	28.7909	28.7961	28.7367	28.7639	28.604	28.7269	28.8452	28.8253	28.7238	28.6731	28.7091	28.7713	28.6857	28.7399	28.6351	0.114411
DUSP11	O75319;O75319-2	26.2206	26.0745	26.3408	26.0676	26.1846	26.2934	26.3193	25.7304	26.2096	26.0749	26.2112	26.1989	25.9977	26.0889	26.3432	25.968	25.4218	26.0635	0.320622
GBAS	O75323;O75323-2	25.8739	25.7937	26.1105	26.1209	25.9808	26.0581	26.021	26.0844	26.1968	26.1068	26.1543	25.8327	25.9718	26.0382	26.186	26.1124	26.4136	26.4937	0.0678716
HMMR	O75330-2;O75330;O75330-3;O75330-4	26.4376	26.6172	26.4534	26.5683	26.6193	26.6079	26.7629	26.3788	26.5704	26.7056	26.7045	26.6895	26.544	26.4176	26.4197	26.2952	26.6139	26.339	0.109166
PDCD6	O75340;O75340-2;O75340-3	29.0434	29.1481	29.3893	29.3769	29.3161	29.3675	29.1073	29.2936	29.3422	29.3566	29.3493	29.2906	29.1789	29.2067	29.3364	29.2982	29.3867	29.2584	0.387065
TBCA	O75347;O75347-2	32.3385	32.12	32.0791	31.9958	32.0796	32.1969	32.1513	32.0806	32.1981	32.0829	32.015	32.0762	31.9198	31.946	31.9921	32.1199	32.0508	32.0468	0.0584363
ATP6V1G1	O75348;O95670-2;O95670	27.2278	27.2183	27.2258	27.501	27.451	27.3698	27.3847	27.6636	27.5043	27.4569	27.3043	27.2012	27.436	27.3831	27.2868	27.3591	27.4507	27.3658	0.0286368
VPS4B	O75351	27.4336	27.6436	27.3449	27.5817	27.6801	27.4803	27.4535	27.3531	27.5384	27.219	27.0375	27.1569	27.3505	27.4379	27.3351	27.4227	27.407	27.3917	0.00231398
MPDU1	O75352-2;O75352	25.8049	24.3095	23.2592	24.2734	25.1816	25.0149	25.3837	25.737	25.6714	25.9426	25.66	23.6959	25.0598	24.819	25.1967	25.7411	25.7328	25.6716	0.378784
H2AFY	O75367-2;O75367-3;O75367;Q9P0M6	24.4406	22.0464	22.5186	25.9463	23.1918	22.7742	23.2765	23.5344	22.4289	22.9121	23.1059	23.6155	22.6564	23.1612	24.3474	23.6196	24.4993	22.0201	0.907776
SH3BGRL	O75368	28.7064	28.7051	28.8635	28.7013	28.7094	28.7106	28.8459	28.8142	28.801	28.7851	28.8082	28.7122	28.5915	28.6591	28.6362	28.6485	28.8383	28.5913	0.0682656
FLNB	O75369-8	32.0858	32.2841	32.3305	32.3906	32.3658	32.3268	32.1163	32.2283	32.3053	32.3463	32.3615	32.3157	32.1119	32.3513	32.2855	32.37	32.1821	32.235	0.357835
NCOR1	O75376;O75376-2;O75376-3	25.6286	25.4122	25.396	25.629	25.6041	25.6263	25.3532	25.3734	25.6166	25.4661	25.6528	25.1807	25.4079	25.4672	25.6352	25.4417	25.5527	25.5602	0.62786
PEX14	O75381-2;O75381	24.52	23.6389	23.3754	24.26	23.8216	24.3274	25.449	25.1322	25.0127	24.4238	23.7463	22.7702	24.3252	22.1053	24.0326	25.1138	25.3638	25.2185	0.0217436
ULK1	O75385	19.3193	21.8142	22.4051	21.9859	19.3759	21.5603	21.0193	19.1361	19.4199	21.4659	21.984	22.1811	22.8152	22.3464	22.5454	19.6681	18.9313	18.8927	0.0130755
CS	O75390	31.2273	31.0795	31.1583	31.0379	31.0455	31.2696	31.1813	31.1009	31.2118	31.1994	31.3261	31.2837	31.2191	31.2342	31.1576	30.9997	31.1936	31.2124	0.368626
SPAG7	O75391	27.152	26.6206	27.0131	26.4563	26.5595	26.9731	26.3806	26.1859	26.4582	26.3854	26.7294	26.5276	26.5459	27.0116	26.8164	26.1228	26.7415	26.3901	0.084601
SEC22B	O75396	26.7766	27.1804	26.851	27.548	27.3554	26.9428	27.4409	27.4355	27.1738	27.2478	27.1477	27.1097	26.8796	26.8527	26.9298	27.6804	27.4346	27.3889	0.00860548
PRPF40A	O75400;O75400-2	29.1475	29.1742	29.2369	29.4586	29.503	29.2237	29.3042	29.3231	29.3269	29.5459	29.2451	29.4309	29.3251	29.2972	29.3786	29.4422	29.327	29.4481	0.0999312
TACC1	O75410;O75410-2;O75410-7;O75410-6;O75410-3;O75410-5;O75410-4;O75410-8	25.4105	25.1867	25.5199	25.1286	25.3728	25.2122	25.1776	25.1316	25.1962	25.4465	25.2697	25.1807	25.2864	25.2231	25.3363	25.2238	25.3975	25.2436	0.413806
NME6	O75414;O75414-2	24.2115	23.8447	23.2605	24.2609	24.2674	24.4038	24.2332	24.6566	24.309	24.635	23.3897	23.4896	24.3617	24.5364	24.2169	24.6051	24.654	23.9962	0.205013
CDC45	O75419-2;O75419;O75419-3	26.6415	26.9329	26.8506	26.915	26.9575	27.1473	26.8007	26.759	26.882	26.7958	27.0054	26.8021	27.0056	26.9291	26.9291	26.6611	26.7873	27.0015	0.276601
GIGYF1	O75420	20.529	20.0857	19.4829	19.971	22.3154	20.9135	19.8454	19.9644	21.5791	21.6649	20.4293	21.753	20.3336	21.8038	21.0628	20.48	19.4148	20.3229	0.313218
VPS26A	O75436	27.989	27.9384	27.882	28.0623	28.0987	28.1092	27.9945	27.8573	27.9365	28.1756	28.1129	28.0762	27.908	27.7179	27.8239	27.9272	27.9944	27.8586	0.000687265
PMPCB	O75439	27.8053	28.1378	28.1732	28.1639	28.1122	28.2471	28.007	28.0106	27.9891	28.2349	28.2325	28.2779	28.1673	28.2058	28.1116	28.095	28.1945	28.1984	0.0584381
SAP30	O75446	24.8089	19.9428	24.288	23.6146	24.5263	24.0668	24.4887	25.1596	24.4632	24.4376	25.3994	25.1635	24.2973	24.6051	24.4982	24.767	24.9796	24.6709	0.359642
MED24	O75448-2;O75448	25.3634	25.6374	25.4564	25.6617	25.6527	25.5906	25.7371	24.7115	25.3539	25.748	26.0134	25.7984	25.8263	25.5875	25.5361	25.4431	25.4572	25.3288	0.114259
KATNA1	O75449;O75449-2	25.7897	25.142	25.189	25.3032	24.5335	24.6819	25.1311	24.6507	24.6151	26.17	25.5877	25.5451	25.8628	25.6971	24.632	24.6121	24.2976	25.3083	0.0806253
PSIP1	O75475;O75475-3;O75475-2	26.3447	26.274	26.1732	26.5732	26.1935	26.5222	26.2822	26.5205	26.503	26.4009	26.385	26.4422	26.2204	25.8679	26.2716	26.5951	26.7247	26.4626	0.0326112
ERLIN1	O75477	20.8355	20.6124	21.5123	20.9406	21.4589	21.1316	23.0647	22.4585	22.3954	22.2407	23.112	22.7041	23.0241	21.2372	22.5665	22.6873	23.7871	23.4867	0.00127717
SUPT3H	O75486-2;O75486-3;O75486	25.1324	24.8678	25.625	25.6881	25.7211	25.9779	25.7633	25.0849	25.37	25.2721	25.4526	25.5433	25.0907	25.015	25.9456	25.2869	25.2315	24.6141	0.23305
NDUFS3	O75489;O75489-2	24.5796	24.5161	24.3311	24.7356	24.945	24.6646	24.434	24.8686	24.8028	24.9762	24.829	24.5423	24.6966	24.7285	24.8842	24.6983	25.166	24.865	0.185009
SRSF10	O75494-5;O75494-4;O75494-6;O75494-3;O75494-2;O75494;Q8WXF0	28.6646	28.8394	28.8467	28.9834	28.8022	28.7568	28.9156	29.0323	28.9836	29.2759	29.107	29.228	29.237	29.1212	29.2245	29.087	29.0663	29.3478	0.000702739
GMNN	O75496	26.544	26.2686	26.5263	26.4882	26.5247	26.6599	26.4178	26.3482	26.5941	26.5658	26.3602	26.4645	26.3988	26.6508	26.6181	26.2814	26.5131	26.6438	0.826521
CLN5	O75503	24.9729	25.3908	24.9722	25.173	25.0886	25.2837	25.3115	25.0846	25.301	25.3156	25.1026	25.0429	25.1058	25.2437	25.0974	25.3371	25.2	24.9951	0.953089
HSBP1	O75506	24.7421	22.9963	24.1867	23.3655	23.8478	24.8096	24.8511	25.1852	25.1947	24.1581	23.9072	24.4827	25.1885	25.426	24.9223	24.4306	25.0911	24.3767	0.0519403
ECI2	O75521-2;O75521	26.2752	26.3253	26.2712	26.7157	26.546	26.5078	26.8024	26.7226	26.6256	26.531	26.3808	26.4202	26.3542	26.309	26.4289	26.8363	26.8509	26.743	1.15335e-05
TADA3	O75528;O75528-2	24.7214	24.2578	24.2999	24.0214	24.4484	24.483	24.4791	24.0583	24.5306	24.8677	25.0382	24.7361	24.1732	24.4316	24.64	24.6076	23.5061	21.6593	0.136376
TAF5L	O75529;O75529-2	24.4515	24.4035	23.8314	24.0531	23.4619	24.0071	23.0574	23.9462	23.8578	22.5394	23.8971	23.8926	22.9767	21.3864	23.9164	23.4019	22.9172	23.2384	0.209158
EED	O75530-3;O75530;O75530-2	23.6884	23.8653	24.1787	24.2211	24.1973	23.7606	23.9267	24.2689	24.2056	24.1731	24.0111	23.9139	24.3611	24.3329	24.3583	24.2153	24.0527	24.4354	0.147194
BANF1	O75531	28.6438	29.0846	29.1208	28.7598	29.0474	28.8333	28.331	28.3703	28.4286	28.3666	28.4787	28.2147	29.2961	29.0324	29.3462	28.0984	28.5721	28.1846	0.000144625
SF3B1	O75533;O75533-2	31.8448	31.8277	31.7788	31.7804	31.8251	31.9176	31.7479	31.7228	31.7957	31.9682	31.9677	31.863	31.8526	31.8516	31.9251	31.8157	31.8066	31.851	0.0122212
CSDE1	O75534-2;O75534;O75534-3;O75534-4	29.7096	29.9873	29.9154	30.1022	30.0419	30.0612	29.8901	29.9083	30.0767	29.9753	29.8011	29.8962	29.8851	29.9028	29.9348	29.9657	29.99	29.9977	0.103129
WBP4	O75554-2;O75554	24.3867	24.2424	24.296	23.0656	24.1235	24.1425	24.2523	24.0539	24.3133	24.9697	24.7126	24.6486	25.4402	25.5503	25.2669	24.6529	24.0775	24.0932	0.000504723
PRKRA	O75569;O75569-3;O75569-2	27.0037	27.1326	26.9847	27.0706	27.0974	27.1122	27.1091	27.2266	27.1559	27.0733	27.1875	27.1758	27.1221	27.1917	27.2608	26.9543	27.158	26.9527	0.0828807
MTRF1	O75570;O75570-2	21.2205	20.6864	21.4245	22.1418	21.753	21.4619	21.6051	24.2255	22.2281	22.1034	22.0951	21.5312	21.7037	22.1259	20.4918	20.9978	21.2935	22.0305	0.2173
CRCP	O75575;O75575-2;O75575-3;O75575-4	25.274	25.2238	25.1439	24.856	25.0891	25.0861	25.2257	25.3725	25.5769	25.2139	24.932	24.994	25.354	25.4729	25.3592	25.2594	25.0477	25.2975	0.0110391
RPS6KA5	O75582;O75582-2	25.8444	25.993	26.0087	26.2294	26.3417	26.316	26.013	25.7336	26.1679	26.2851	26.3336	25.9803	26.067	26.2102	26.1018	26.218	26.2164	26.1428	0.0441181
MED6	O75586;O75586-2;O75586-3	24.3649	24.523	23.9093	24.7019	24.3567	23.9317	24.3948	23.9845	23.6539	24.2304	23.7041	24.5876	24.3967	24.2642	24.1735	24.0681	24.1472	24.1948	0.836506
MYCBP2	O75592-2;O75592	26.7539	26.9123	26.9308	27.1308	26.9998	27.0089	26.9664	26.774	26.9908	26.8083	26.9301	26.9619	26.6542	26.7445	26.6956	26.9313	26.986	26.7283	0.0226915
GCAT	O75600;O75600-2	24.1926	24.5857	24.4352	24.5691	24.4454	24.2787	24.4063	24.1117	24.4879	24.5609	24.3303	24.5034	24.0691	24.3369	24.3556	24.49	24.5543	24.6889	0.268186
NPM3	O75607	29.3763	29.79	29.5902	29.3304	29.3313	29.5864	29.4287	29.4175	29.6066	29.2306	29.5071	29.3054	29.2147	29.5449	29.493	29.3676	29.4587	29.2046	0.438577
LYPLA1	O75608;O75608-2	29.3286	29.2856	29.3513	29.068	29.1205	29.448	29.1216	29.1608	29.235	29.1547	29.3355	29.2338	29.0245	29.075	29.212	29.0312	29.2254	29.086	0.224083
ERAL1	O75616;O75616-2	23.6988	24.3224	24.157	24.2614	24.5233	24.2308	24.3988	24.2151	24.1503	24.4311	24.3633	24.4787	24.226	24.082	24.1427	24.5469	24.2087	24.2337	0.208306
CREG1	O75629	25.9591	26.1553	26.233	25.9488	26.1142	26.2416	26.231	26.1878	26.3216	26.3098	26.3927	25.7857	26.3741	25.8372	25.9642	25.966	26.2009	25.8651	0.795607
SNRNP200	O75643;O75643-2	32.1755	32.4196	32.2126	32.3356	32.245	32.3962	32.1241	32.0206	32.0323	32.194	32.397	32.3148	32.3765	32.2218	32.2662	32.0144	32.1315	32.1622	0.0128705
TIPRL	O75663;O75663-2	28.7956	28.8597	28.8649	28.6603	28.7466	28.9221	28.6951	28.6673	28.6371	28.799	28.827	28.7646	28.6572	28.8611	28.7645	28.713	28.7092	28.7255	0.130798
TOM1L1	O75674;O75674-2	25.7437	25.7103	25.7801	25.6816	25.6469	25.8609	25.8429	25.4854	25.6995	25.8402	25.7366	25.5368	25.843	25.6972	25.8641	25.6718	25.7059	25.6974	0.795981
RPS6KA4	O75676-2;O75676	22.0605	21.8229	21.9622	21.6806	21.7391	21.1162	21.5119	21.1187	21.8358	20.1692	20.4556	20.144	20.0447	21.7156	22.0355	21.4512	21.6484	20.7584	0.0360498
SURF6	O75683	26.6733	26.638	26.5327	26.6883	26.5306	26.6063	26.5932	26.6557	26.4887	26.7761	26.6528	26.8186	27.0425	26.8422	26.8016	26.7647	26.4682	26.8621	0.0559268
PPM1B	O75688;O75688-4;O75688-3;O75688-5	25.5852	25.6828	25.9379	26.1165	26.0613	25.7915	25.8177	25.9675	25.8918	26.097	26.0737	26.0154	25.9112	25.8714	25.8928	26.0546	25.7742	25.7809	0.108572
UTP20	O75691	24.5677	24.5571	24.2031	25.189	24.6232	24.9468	25.0622	24.6882	24.2426	24.4943	24.0599	24.7415	25.1686	24.603	24.3501	24.5729	24.4109	24.3535	0.37932
NUP155	O75694;O75694-2	27.1451	27.2148	27.0104	27.4643	27.2364	27.3642	27.0704	26.9654	26.8987	27.2237	27.3173	27.0724	27.0123	27.1248	27.302	27.2405	27.2033	26.9402	0.0624814
WDHD1	O75717;O75717-2	27.9319	28.2243	28.2685	28.107	28.1969	28.2208	27.8405	27.8788	28.1468	27.9805	28.085	27.8754	27.7378	27.8635	27.8731	27.9953	28.1519	28.0777	0.0347489
CRTAP	O75718	27.1476	27.2631	27.2291	27.7768	27.6457	27.413	27.641	27.7943	27.7427	27.495	27.2889	27.3711	27.783	27.6786	27.6162	27.5865	27.5918	27.4865	0.000423752
PALM	O75781-2;O75781	23.473	23.0809	23.9324	23.9181	23.1818	23.2812	22.7807	24.2161	23.6861	24.0848	23.1776	23.5647	24.1102	23.7983	24.3024	23.9715	23.6154	24.0716	0.517
ATP6AP2	O75787-2;O75787	22.843	23.3809	22.2165	24.4168	24.3466	24.4923	24.4655	24.4905	24.7527	23.3542	22.9673	22.7953	23.8322	23.4334	24.0507	24.4635	24.4016	24.6415	2.42509e-05
RNASEH2A	O75792	28.1534	27.9671	28.0915	28.2128	28.1365	28.2699	28.0759	28.1684	28.1356	28.2104	28.1841	28.097	28.0311	28.1093	28.2069	28.0163	28.1789	28.0471	0.30208
CDC123	O75794	28.5245	28.4572	28.6153	28.4675	28.5497	28.6421	28.5035	28.5107	28.7023	28.5207	28.5144	28.5103	28.5285	28.715	28.8371	28.5588	28.651	28.4656	0.358381
POP7	O75817	25.1411	25.2402	25.4422	25.6671	25.455	25.1959	25.4398	25.4551	25.0562	25.6185	25.3624	25.5048	25.3054	25.5098	25.4921	25.6517	25.4003	25.2683	0.66156
RPP40	O75818-2;O75818	26.5447	26.5081	26.3438	26.5222	26.1932	26.5872	26.3406	26.4622	26.4896	26.4439	26.6274	26.3223	26.3354	26.3222	26.3908	26.0096	26.4367	26.4813	0.781265
EIF3G	O75821	29.7085	30.0309	30.0247	30.0201	30.1138	30.0932	29.9468	29.94	29.9414	29.9194	29.9051	29.9592	29.889	29.9411	29.9345	30.0921	29.9297	29.972	0.256431
EIF3J	O75822;O75822-3;O75822-2	28.981	28.9092	28.8644	29.001	29.0442	29.1071	29.152	28.9901	29.1051	29.1467	28.9403	28.9394	29.1227	29.0487	29.0323	29.0528	29.165	29.0427	0.12857
CBR3	O75828	27.8668	28.3089	28.029	28.4364	28.6374	28.3378	28.4357	28.4169	28.6349	28.335	28.1884	28.5004	27.505	27.8439	28.132	28.4668	28.1649	28.2018	0.0105196
PSMD10	O75832;O75832-2	29.2781	29.7469	29.0781	29.3895	29.7072	29.2499	29.5851	29.2423	29.0581	29.1423	29.1019	29.4581	28.9454	29.05	29.1414	29.3143	29.1394	28.7768	0.346596
AP1G2	O75843	21.8425	21.5445	21.1715	22.4697	22.7082	22.487	21.4772	22.2253	22.2303	21.5121	22.3867	22.0582	21.4845	21.453	21	21.9161	22.2358	22.1986	0.00638844
ZMPSTE24	O75844	23.7718	22.4102	23.8481	23.8856	23.6372	22.3902	24.106	24.6745	24.6431	22.5854	23.2395	22.6261	21.4503	23.7834	24.3521	24.4854	25.7738	24.3352	0.0811876
TRAPPC6A	O75865;O75865-2	25.9492	26.3458	25.3871	26.1469	25.4165	25.4671	25.3013	26.1512	24.9407	26.2249	26.037	25.7906	24.2121	23.6391	24.2818	25.6502	25.4107	25.3966	0.000785918
IDH1	O75874	30.358	30.522	30.5924	30.6258	30.5907	30.5284	30.5467	30.4754	30.4762	30.6304	30.6116	30.5192	30.5041	30.5336	30.5132	30.5632	30.4493	30.5564	0.3807
GATB	O75879	23.9437	22.6087	22.3592	23.5364	22.8273	23.6114	23.4253	23.3015	24.3539	24.0508	23.6878	23.8892	21.3901	24.1993	23.0327	23.7616	24.6612	23.3714	0.448356
RBBP9	O75884;O75884-2	26.3768	26.4774	26.5866	26.145	26.3498	26.4141	26.0941	26.245	26.4188	26.0792	26.3905	26.3296	26.3671	26.3291	26.3814	26.1022	26.2935	26.2752	0.221979
STAM2	O75886;O75886-2	26.1994	26.0475	26.4185	25.7693	25.8675	26.0742	26.0162	25.7915	26.1424	26.348	26.4599	26.5839	26.1182	26.2836	25.8992	25.9419	25.7622	25.7287	0.00374459
ALDH1L1	O75891;O75891-3;O75891-2	21.1152	21.5315	22.4466	22.4218	21.4016	21.8433	21.3965	21.7903	20.2717	22.2489	21.6189	21.921	21.0692	22.2313	22.0197	20.8643	22.2406	21.5535	0.675572
TUSC2	O75896	24.7983	24.4493	24.9707	24.8585	24.4526	24.5321	24.6299	24.3417	24.3144	25.015	24.8756	24.5967	24.8746	25.0128	25.0163	24.8041	24.6987	24.7154	0.0539378
CCNK	O75909;O75909-4;O75909-2;O75909-1	26.2938	26.28	26.2465	26.5087	26.4546	26.2865	26.4231	26.398	26.3211	26.5047	26.5569	26.249	26.5756	26.1279	26.531	26.5626	26.2761	26.535	0.705306
ARL6IP5	O75915	26.5855	26.4891	26.6296	26.5652	26.5843	26.6055	26.7565	27.0541	27.0061	27.0234	26.7473	26.8157	26.7813	26.7393	26.8641	27.0382	27.212	27.1661	0.000150127
PIAS1	O75925;O75925-2;O75925-3	24.8148	23.5913	23.1519	22.9548	24.0778	24.0087	25.7282	22.2111	22.8705	23.9196	24.6068	23.1441	25.4738	25.5062	25.7701	23.2103	22.4273	22.7494	0.0655237
PIAS2	O75928-3;O75928-2;O75928	21.1958	23.8744	23.8429	23.6603	23.7554	20.6858	20.9456	23.2295	22.8159	23.1349	23.6932	23.6904	24.0635	24.059	23.3544	22.7746	23.7589	23.5616	0.607741
BCAS2	O75934	29.852	29.7718	29.719	29.7043	29.7909	29.8543	29.8984	29.8424	29.8251	29.7304	29.7259	29.7002	29.8376	29.8467	29.9292	29.7679	29.8967	29.7991	0.0567024
DCTN3	O75935-3;O75935;O75935-2	28.5911	28.5047	28.5092	28.5255	28.6404	28.6374	28.6165	28.5355	28.6636	28.4467	28.5124	28.6474	28.4667	28.3931	28.548	28.3568	28.7135	28.4183	0.543648
DNAJC8	O75937	30.2472	30.4699	30.2027	30.2503	30.3708	30.3335	30.3073	30.0091	30.1194	29.8138	29.985	30.1126	29.8555	30.001	30.1025	29.9025	30.1352	30.0052	0.0140759
SMNDC1	O75940	27.2195	27.0841	26.8185	27.1735	27.0966	27.2405	26.984	27.1739	26.9562	27.0171	27.1418	27.0432	27.169	27.1459	27.1364	27.0661	26.8269	26.9809	0.295319
RAD17	O75943-3;O75943-4;O75943-2;O75943	21.8272	22.9669	23.3031	23.5664	23.225	23.4776	23.5131	23.3121	23.4202	23.6636	23.8742	23.2435	22.9349	23.205	23.4139	23.3014	23.3863	23.6023	0.121298
ATP5H	O75947-2;O75947	24.7029	24.1565	21.3022	25.0846	22.7788	22.3294	23.6048	24.1686	24.3325	23.3397	20.9285	24.4836	23.4261	22.7299	23.6087	23.4672	25.4014	20.5576	0.968963
FLOT1	O75955-2;O75955	22.8807	23.5793	22.1087	24.1757	23.4454	23.299	24.5517	24.9575	24.6272	23.1782	23.3304	23.3775	23.6651	22.7671	23.1649	24.7533	24.8574	23.8094	0.00233575
TRIO	O75962-5;O75962-2;O75962;O75962-4	21.5108	21.3804	21.7118	20.4844	19.0303	21.8523	18.3988	20.2914	20.9048	20.3348	21.2568	21.0239	21.9234	19.0895	21.2533	20.0567	21.3309	19.7485	0.555617
MPDZ	O75970-5;O75970-3;O75970-2;O75970	19.9498	16.2149	20.9329	21.0724	21.2865	15.5058	21.0189	21.3617	21.0346	20.3329	19.6389	20.6906	20.6142	18.9949	19.8858	21.4501	21.0599	20.5293	0.599348
CPD	O75976;O75976-2	25.4689	25.9985	25.6586	25.9918	25.8368	25.4941	26.0461	26.1592	26.4197	25.9625	25.9965	25.7669	25.5848	25.7054	25.8158	26.2501	26.2512	25.8707	0.0380641
GLRX3	O76003	30.8135	30.9985	30.8433	30.8934	30.9659	30.8284	30.9099	30.7832	30.8095	30.9538	31.0318	30.9238	30.7942	30.7934	30.9051	30.7913	30.783	30.7024	0.0451085
RSL1D1	O76021;O76021-2	29.77	30.0534	29.7612	30.0837	30.0345	29.8033	30.1507	30.0058	29.8717	29.9676	29.9033	29.9912	30.2235	30.1658	30.0367	30.202	29.9005	29.8822	0.318065
CLPX	O76031	26.3518	26.543	26.3454	26.2577	26.2493	26.3703	26.4948	26.5035	26.5117	26.737	26.7584	26.6457	26.5686	26.5678	26.7102	26.5284	26.5303	26.3409	0.00055515
SEC14L2	O76054-4;O76054;O76054-5;Q9UDX4	24.133	23.6768	23.3444	24.3597	24.1623	24.4425	24.4463	24.2019	24.7647	23.8706	23.6232	24.8711	23.7189	23.8646	24.1697	24.7022	24.5242	24.3502	0.103554
CIAO1	O76071	26.9793	27.3905	27.1393	27.275	27.3912	27.3554	27.2805	27.1766	27.1101	27.0956	27.0797	27.2136	27.0719	27.2258	27.091	27.4592	27.0769	27.0441	0.503854
DFFB	O76075;O76075-2	24.6545	24.6997	24.4597	24.1676	24.8139	24.2924	24.1106	24.3531	24.3494	24.5765	24.0947	24.3408	24.3138	24.6243	24.6748	24.6269	24.4762	24.4324	0.401122
ZFAND5	O76080	24.1128	23.5758	22.0414	24.3941	23.6182	23.809	24.6293	24.6433	24.9585	24.3353	24.4399	24.5327	24.6978	24.9445	23.803	23.7956	23.4377	23.7826	0.0421445
SRP72	O76094;O76094-2	30.3776	30.4497	30.3328	30.2358	30.3597	30.3758	30.385	30.3785	30.4272	30.3432	30.3646	30.2541	30.3914	30.3579	30.4414	30.3042	30.4028	30.2638	0.310912
DXO	O77932	21.5026	20.9033	21.499	24.3669	23.4162	23.6487	23.2565	22.6517	23.1363	23.8256	22.4822	22.447	20.6597	22.798	22.8921	23.1509	21.1364	23.1031	0.0415042
DDAH1	O94760;O94760-2	27.7238	27.7838	27.7152	27.8051	27.8617	27.6675	27.7078	27.635	27.4684	27.948	27.7731	27.7309	27.7132	27.4335	27.5611	27.6694	27.4918	27.5651	0.0427623
RECQL4	O94761	24.4037	24.398	24.7155	24.577	24.8212	24.7599	24.792	24.1815	24.7392	24.6002	24.6477	24.6378	24.2962	24.1882	24.5172	24.4823	24.5177	24.4259	0.222408
RECQL5	O94762;O94762-2;O94762-3	25.1283	24.9395	24.9429	25.2612	25.3665	24.7052	24.7701	25.1048	25.0117	25.282	25.7098	25.0388	24.6733	25.0788	25.0966	25.3999	25.1814	24.6575	0.575151
URI1	O94763-4;O94763-3;O94763;O94763-2	26.7066	26.6614	26.7114	26.8547	26.8938	26.5307	26.5711	26.7329	26.6262	26.9333	26.7183	26.7502	26.6109	26.6402	26.8179	26.5237	26.6195	26.4262	0.143452
B3GAT3	O94766-2;O94766	24.9261	24.7966	23.7869	25.0349	22.8707	24.4601	26.255	25.483	25.4936	25.1453	24.6515	26.3679	24.363	23.9225	24.1777	26.1273	25.0586	25.1387	0.0527417
MTA2	O94776;O94776-2	29.2801	29.3961	29.4202	29.4199	29.4612	29.3513	29.3538	29.3899	29.5118	29.4985	29.4531	29.3547	29.282	29.3071	29.3359	29.3358	29.4763	29.4599	0.255254
USP1	O94782	23.715	24.2137	24.5068	25.0521	24.4506	24.0115	24.4108	24.6406	24.4167	24.0029	24.2905	23.8782	23.3028	24.1244	24.3011	24.4877	24.0629	24.5144	0.338712
ALDH1A2	O94788;O94788-2;O94788-3;O94788-4	28.5096	28.7978	28.7517	28.8504	28.7949	28.8749	28.6814	28.7489	28.6919	28.8683	28.9465	28.7262	28.8046	28.7352	28.7925	28.6897	28.7555	28.5508	0.125712
STK10	O94804	24.657	23.9636	24.9483	24.6989	24.6133	24.5978	24.4072	24.8588	24.7522	24.4318	23.9951	24.235	24.5942	24.9123	24.4463	24.9905	25.0573	25.0356	0.0603709
PRKD3	O94806;O94806-2;Q00532;Q8IVW4-2;Q92772;Q8IVW4;O76039-2;Q00532-2;O76039	24.1918	24.5816	24.6923	24.0856	24.3716	24.5574	23.863	24.3947	24.3905	24.1605	24.4042	24.4887	24.4832	24.5362	24.5757	24.1133	24.8922	24.5869	0.615513
GFPT2	O94808	24.2028	24.572	24.5368	24.683	24.6089	24.3286	24.3054	24.3682	24.3428	24.4762	24.5511	24.2676	24.0052	23.9957	24.1002	24.5247	24.5133	24.6241	0.0045746
SLIT2	O94813;O94813-3;O94813-2	21.9441	23.0939	22.7096	23.2446	22.7697	22.7651	23.8533	23.7501	23.2991	22.5425	23.236	23.3342	22.7674	22.4659	23.0622	22.8364	23.544	23.5559	0.0704476
LTN1	O94822;O94822-3;O94822-2	26.0435	26.0205	26.1254	25.8478	25.8613	26.1752	25.7334	25.9316	25.7987	25.7638	25.8028	25.8111	25.9799	25.9708	26.0166	25.5693	26.0531	25.9515	0.189365
TOMM70A	O94826	26.0925	25.9768	25.7177	25.8069	25.6085	25.8038	25.891	26.2968	25.7579	25.8194	25.9327	25.8671	26.4042	25.9904	26.3608	25.8815	26.3894	25.9814	0.122133
IPO13	O94829	24.5809	24.3373	24.6409	24.5439	24.5581	24.4352	24.1625	24.5995	24.5427	24.9473	24.7415	24.6337	24.7642	24.6109	24.5945	24.5263	24.5052	24.8066	0.191851
DDHD2	O94830;O94830-2	26.6348	26.6455	26.4778	26.5575	26.6065	26.5945	26.5591	26.3567	26.3544	26.5189	26.5578	26.4398	26.322	26.5025	26.5274	26.3386	26.6337	26.4835	0.305186
MYO1D	O94832	24.0011	24.5393	24.3774	24.4338	24.2783	24.3603	24.5843	24.528	24.4335	24.8182	24.5644	24.7267	24.3964	23.8727	24.2146	24.2613	24.8049	24.1694	0.133251
TOX4	O94842-3;O94842-2;O94842;O15405-2;O15405;Q96NM4-3;Q96NM4;Q96NM4-4;Q96NM4-2;O94900	25.6574	25.6243	25.728	25.5898	25.7792	25.7545	25.8967	25.4472	25.9365	25.9115	25.94	25.742	25.2975	25.5575	25.6253	25.822	25.8068	25.8137	0.100707
SEC24D	O94855;O94855-2	24.4926	24.7384	24.3219	24.6039	24.718	24.5402	24.7799	24.5403	24.3549	24.9548	24.8116	24.445	24.3351	24.6968	24.5982	24.5831	24.5893	24.491	0.723439
SUPT7L	O94864-2;O94864;O94864-4	26.9944	26.712	27.0615	26.8748	26.9862	26.991	26.9157	27.0499	27.0963	27.1117	27.0999	26.8425	27.347	25.7276	26.1065	26.9486	27.0781	26.9436	0.314648
FCHSD2	O94868-2;O94868;O94868-3	21.1022	21.3084	21.7932	21.9653	20.9983	22.2304	21.6391	21.9156	20.9434	20.6054	22.7355	21.2259	20.7548	20.7978	21.2654	21.6635	22.867	23.0093	0.17881
UFL1	O94874;O94874-2;O94874-3	24.1249	24.2397	24.2834	24.6618	24.4677	24.3512	24.6718	25.0188	25.2982	24.7845	24.696	24.5547	24.7203	24.1336	24.1551	24.7511	24.991	25.0229	0.00391846
FARP2	O94887-3;O94887-2;O94887	22.2376	21.6368	21.8617	22.5041	22.1396	21.0322	22.8243	21.918	21.5985	22.1423	23.2641	22.8053	22.8073	21.9611	22.5322	22.6479	21.5868	21.5634	0.41654
UBXN7	O94888	28.7926	28.5885	28.6808	28.6382	28.6424	28.591	28.7012	28.6196	28.5275	28.7419	28.7886	28.7593	28.7568	28.606	28.621	28.5914	28.6112	28.5208	0.0704117
KLHL18	O94889;O94889-2	24.7193	24.7446	24.9452	24.6528	25.1331	25.4189	24.8918	25.026	25.3159	24.8091	25.0825	24.8609	25.0668	25.0782	24.8103	24.8816	25.3989	24.6732	0.787489
PROSC	O94903	28.0815	27.8238	28.0386	27.8855	27.8732	27.9156	28.0128	27.843	28.0385	28.0404	27.9906	27.9964	27.8963	28.0914	28.048	27.7356	28.0279	27.9206	0.559146
ERLIN2	O94905	25.0122	24.9362	25.1688	25.6435	25.0253	25.0853	25.5286	25.8179	26.0293	25.4888	25.2396	25.0976	25.2198	25.0928	25.2439	25.915	25.9766	25.8198	0.000899622
PRPF6	O94906;O94906-2	29.4609	29.4723	29.522	29.4427	29.4124	29.4455	29.4586	29.4068	29.6059	29.627	29.5967	29.5673	29.3967	29.5471	29.5552	29.4714	29.4337	29.5021	0.0952443
PCF11	O94913	25.535	25.6668	25.7334	25.6516	25.9014	25.5779	25.3402	25.6792	25.5592	25.7427	25.5603	25.6874	25.5471	25.8567	25.7195	25.652	25.6031	25.4744	0.518468
FRYL	O94915	22.3263	21.571	21.7687	20.2598	19.8367	21.7755	18.9534	20.0383	21.4039	21.615	21.0361	21.5851	21.8337	21.9269	22.2299	19.1543	20.1408	20.7773	0.0250725
ENDOD1	O94919	22.0484	22.9254	22.0153	23.3177	23.3618	22.0408	23.1563	22.6239	21.1784	22.4696	22.1278	22.7441	21.3959	21.6613	21.7383	23.2031	21.813	19.4586	0.491661
GLS	O94925-3	28.6548	28.4196	28.526	28.4543	28.4278	28.7224	28.5348	28.4776	28.647	28.6512	28.7382	28.631	28.6647	28.7794	28.7483	28.4291	28.6981	28.603	0.216785
HAUS5	O94927;O94927-2	25.5695	25.8227	25.7639	25.5508	25.8059	25.4974	25.6624	25.5295	25.5199	25.5728	26.0242	25.6424	25.1757	25.4891	25.4463	25.694	25.699	25.562	0.114474
FBXO21	O94952-1;O94952	23.2658	23.2796	23.3381	23.3513	23.4794	23.3546	23.3458	23.0494	22.7942	23.1496	23.6176	22.8697	22.8295	22.8771	22.5459	23.3314	22.6065	23.4798	0.167828
SOGA1	O94964;O94964-2;O94964-4;O94964-3	25.0336	25.0836	24.8907	20.5181	19.7823	25.0848	25.1643	24.9822	24.9054	24.6736	20.2837	24.9826	20.3982	19.7698	24.7742	22.7574	24.9225	19.4185	0.297734
USP19	O94966-6;O94966-7;O94966-5;O94966-4;O94966-3;O94966;O94966-2	27.9184	28.0309	28.1454	28.0583	28.0659	28.0807	27.9672	27.8356	28.0475	28.1162	28.0577	28.0488	27.9719	28.1138	28.1487	28.2207	28.063	28.051	0.324835
WDR47	O94967-4;O94967-2;O94967;O94967-3	21.0859	20.8948	21.1117	21.3439	21.091	20.5655	24.315	20.9196	20.9553	21.4324	20.9561	21.5888	21.3306	20.6019	20.9754	24.6831	20.8704	20.8175	0.721095
AP2A2	O94973	27.9609	28.2556	28.1006	28.0106	27.9877	28.1651	28.0017	28.0648	28.0218	27.9999	28.2648	27.8777	28.002	28.0387	27.9733	27.9883	28.0443	28.0566	0.911
SEC31A	O94979-6;O94979-3;O94979-10;O94979-4;O94979-9;O94979-2;O94979;O94979-8;O94979-5	28.8685	28.9126	28.9614	29.0064	29.0909	29.1064	28.9163	28.9303	28.9803	28.9704	28.8568	28.8706	28.6604	28.8815	28.8356	28.9421	28.9947	28.9709	0.0051174
HEXIM1	O94992	27.9268	28.1138	27.923	28.0607	28.0247	27.9199	28.1021	27.9368	27.9388	28.0709	27.9114	28.0514	28.0031	27.9798	28.0443	27.9653	27.8664	27.8244	0.444104
CCNB2	O95067	23.4833	23.2481	23.2652	24.3345	24.3682	23.381	24.4792	23.3091	24.2048	23.7675	23.5185	23.5552	24.0248	23.6294	23.8657	23.8515	23.1977	21.3907	0.222852
UBR5	O95071-2;O95071	28.2208	28.3811	28.5482	28.5512	28.5485	28.5642	28.3726	28.4318	28.514	28.4818	28.4981	28.3415	28.4665	28.5613	28.3614	28.5134	28.4791	28.3566	0.457513
SCAF4	O95104-3;O95104;O95104-2	26.9898	27.1091	27.0806	27.0375	27.2385	27.2676	27.0591	27.2375	27.3128	27.1028	27.1545	26.8498	26.9196	27.0819	27.074	27.0981	27.2636	27.1343	0.273857
SNUPN	O95149	24.7282	24.5934	24.5821	24.4648	24.443	24.9633	24.4434	24.7052	25.0838	24.2002	24.3842	24.5472	24.6182	24.5863	24.539	24.3469	24.7737	25.037	0.522358
UBE4B	O95155-2;O95155;O95155-4;O95155-3	27.6589	27.7367	27.8843	27.7009	27.6833	27.7782	27.7549	27.6873	27.8097	27.661	27.682	27.6444	27.7948	27.6912	27.7169	27.739	27.6686	27.6905	0.47344
ZFPL1	O95159	22.9431	21.2411	23.9928	25.3551	24.6035	24.9238	25.1181	24.9158	25.0954	22.9913	22.5684	24.938	24.6713	24.2639	24.7534	24.7712	25.0609	25.2288	0.0159409
IKBKAP	O95163	28.5704	28.8738	28.6473	28.9267	28.8968	28.7246	28.6404	28.6468	28.5205	28.8114	28.7458	28.6777	28.7245	28.5252	28.6209	28.6017	28.609	28.6023	0.0521898
GABARAP	O95166	26.1021	26.0848	26.4586	26.3386	26.3341	26.2921	26.0983	26.1346	26.3678	26.4526	26.4612	26.2922	26.2495	26.3988	26.4712	26.1463	26.4372	26.3031	0.411309
RTN3	O95197-3;O95197-4;O95197-7;O95197-2;O95197;O95197-6;O95197-5	27.6707	27.7716	27.6143	27.529	27.4449	27.7568	27.6016	27.8226	27.9427	27.5057	27.5252	27.4948	27.7	27.4225	27.4041	27.464	27.7976	27.9899	0.214816
LETM1	O95202	20.7257	19.6267	20.4121	20.6739	19.6906	19.1969	20.2282	21.3287	20.6129	21.0263	19.6307	19.6738	21.0485	19.6099	21.1281	21.4915	22.0267	21.56	0.0628182
EPN2	O95208-2;O95208;O95208-3;O95208-5	24.7152	24.68	24.7088	24.5624	24.5552	24.6808	24.6209	24.6393	24.8699	24.5816	24.4563	24.2552	24.3381	24.2513	24.3807	24.6204	24.5546	24.7604	0.00351556
ZRANB2	O95218-2;O95218	28.3079	28.078	28.2323	28.0631	28.2178	28.4875	27.8943	28.1756	28.2929	28.0313	28.0966	28.0755	28.5413	28.2094	28.1599	27.9978	28.1632	28.3702	0.605189
SNX4	O95219;O95219-2	26.2053	26.543	26.4908	26.533	26.5908	26.515	26.3729	26.4068	26.4196	26.5843	26.7424	26.5684	26.1488	26.2566	26.1478	26.3503	26.4038	26.3	0.00118182
ZWINT	O95229;O95229-2	27.2019	27.0605	27.1589	26.7633	26.7584	27.3031	27.0974	27.0114	27.0406	26.9862	26.8898	26.9127	27.2895	27.6359	27.5268	26.7758	27.1429	26.9965	0.0142133
LUC7L3	O95232;O95232-2	30.1182	30.3196	30.1321	30.2291	30.1691	30.2223	30.1809	30.0627	29.9067	29.9025	30.1263	30.1489	30.1363	30.1785	30.1444	30.0807	30.3092	30.0364	0.429505
KIF20A	O95235-2;O95235	21.6792	21.7686	22.1759	21.9822	22.2946	22.0762	22.0785	21.8032	22.2407	20.8221	20.7959	21.6624	21.892	21.9815	20.5617	22.1054	22.1878	21.7971	0.06923
KIF4A	O95239-2;O95239	25.1869	25.0462	25.48	24.1535	25.0209	24.7912	24.9722	25.4271	25.4872	24.8394	25.059	25.3691	25.5172	25.8065	25.0742	25.4128	25.1031	25.4866	0.0875269
SBF1	O95248;O95248-4	25.0932	25.4156	25.2489	25.2288	25.1681	25.2638	25.1811	25.0653	25.2892	25.3177	25.2753	25.4072	25.3371	25.3114	25.1834	25.1807	25.2131	25.1329	0.348399
GOSR1	O95249;O95249-2	25.1512	24.9522	25.1584	24.8754	24.9883	24.8838	25.4695	25.8958	25.9027	25.2213	25.0043	25.4713	25.1476	25.5635	25.4065	25.7712	26.1317	26.387	0.000183178
KAT7	O95251-2;O95251-4;O95251;O95251-3;O95251-5	25.1959	25.2991	25.0857	25.4479	25.3357	25.3257	24.8814	25.1562	25.3636	25.2698	25.539	25.4182	25.6906	25.6275	25.6085	24.9721	25.5364	25.241	0.0353632
ATE1	O95260-2;O95260	25.5697	25.7696	25.8457	25.6183	25.7959	26.0314	25.7849	25.8272	25.6686	25.8892	26.1142	25.721	25.9496	25.7655	25.7744	25.4761	25.602	25.6933	0.231703
CCNDBP1	O95273-2;O95273;O95273-4;O95273-3	23.8518	22.7285	23.9346	24.5034	24.6398	24.0084	24.7021	22.0562	23.8793	23.4923	22.7998	23.0114	23.2822	23.4902	23.6329	23.5153	23.2327	23.3142	0.320298
VAPB	O95292;O95292-2	26.5056	26.3622	26.2404	26.4158	26.4221	26.0236	26.6232	26.7551	26.8405	26.8747	26.4584	26.5129	26.3109	26.4499	26.546	26.8291	26.8588	26.7801	0.00705049
SNAPIN	O95295	28.3284	28.4714	28.256	28.4068	28.4267	28.3128	28.5382	28.2108	28.1756	28.3201	28.2174	28.2272	28.2571	28.3401	28.3911	28.2571	28.5461	28.061	0.901741
FKBP9	O95302;O95302-3;Q75LS8;O95302-2	23.4511	23.1994	18.8512	20.9571	22.8287	23.3203	23.3347	23.1496	19.5818	20.2652	22.1494	23.1932	22.2809	20.9703	23.1206	22.9691	23.3776	19.0976	0.998971
PGLS	O95336	30.3645	30.357	30.403	30.4047	30.3227	30.4022	30.3608	30.3061	30.291	30.4994	30.5475	30.3306	30.1679	30.3492	30.3304	30.3457	30.2735	30.2047	0.0706369
PAPSS2	O95340;O95340-2	26.5426	26.8792	26.9659	26.9867	27.1014	27.1686	26.8615	26.8728	27.0406	27.0375	27.0943	26.8933	26.9774	26.9124	26.9029	26.9599	27.0246	27.0825	0.126281
SMC2	O95347;O95347-2	30.6382	30.6995	30.7508	30.8591	30.9272	30.6878	30.7184	30.7519	30.8108	30.7661	30.6593	30.7515	30.5728	30.606	30.6356	30.8406	30.7701	30.7359	0.0267158
ATG7	O95352;O95352-3;O95352-2	27.4615	27.6662	27.9099	27.6274	27.8852	27.6483	27.5659	27.6291	27.7104	27.8743	27.7303	27.697	27.6868	27.7503	27.7494	27.5472	27.6251	27.5486	0.45185
FARS2	O95363	24.5997	23.731	24.8707	24.4144	24.3615	24.6096	24.8661	24.6154	25.1187	24.5071	24.9028	25.053	24.7177	24.799	24.6445	24.7776	25.2564	25.0606	0.177059
LYPLA2	O95372	28.6826	28.3657	28.2297	28.2078	28.092	28.6014	28.2644	28.1294	28.0573	28.1423	28.2067	28.3354	27.8926	28.0685	28.1317	28.2443	28.0215	28.0997	0.145005
IPO7	O95373	31.4226	31.5083	31.1775	31.1964	31.2215	31.5482	31.31	31.1512	31.0431	31.1427	31.377	31.2454	31.2857	31.0816	31.09	30.9797	31.1916	31.058	0.190636
ARIH2	O95376	27.6435	27.5843	27.7624	27.6281	27.8698	27.7925	27.7564	27.7677	27.8305	27.888	27.7949	27.5851	27.7553	27.7661	27.8222	27.924	27.9001	27.683	0.540753
MAP3K6	O95382-3;O95382;O95382-2	21.4227	21.331	19.6986	19.4561	19.6356	21.1956	21.4839	20.8782	21.1558	21.2331	21.4698	20.2265	20.7401	21.4365	20.8996	21.4408	21.261	21.5099	0.284425
SLU7	O95391	24.6914	25.0998	25.073	25.0647	25.0592	25.0269	25.0106	24.839	25.3304	25.0783	25.1963	24.9419	25.2238	24.9755	25.3124	25.0442	24.8755	25.0375	0.702878
PGM3	O95394;O95394-3;O95394-4	29.0377	29.1758	28.9952	28.8494	29.069	29.1237	28.9525	29.0456	28.8121	29.0405	29.0397	29.0336	28.9789	29.1489	29.1176	28.8044	28.9139	28.7569	0.0591219
MOCS3	O95396	24.8237	25.084	25.1838	25.1247	25.2664	25.1933	25.2823	24.9792	25.1363	25.3532	25.2192	24.9595	25.1045	25.1025	24.8695	25.182	25.0614	24.9928	0.610397
CD2BP2	O95400	28.6278	28.4443	28.5702	28.5481	28.4205	28.565	28.5302	28.4387	28.5048	28.8164	28.6278	28.5045	28.5745	28.6264	28.6899	28.5292	28.5425	28.5022	0.211133
MED26	O95402;O95402-2	21.8811	21.0367	21.551	22.4521	21.4615	20.699	21.2096	20.6429	21.9765	20.9374	21.32	22.3002	20.0941	20.9	21.3499	20.4937	21.2059	22.0471	0.763318
ZFYVE9	O95405-3;O95405-2;O95405	20.4218	19.8341	22.0709	21.4723	21.6095	21.7144	21.7323	21.8223	22.0224	21.6303	21.7453	20.2506	21.7572	21.8997	21.5584	21.7324	21.9504	22.1475	0.214621
BAG4	O95429;O95429-2	26.7407	26.55	26.7274	26.5083	26.6585	26.6324	26.8134	26.7146	26.946	26.8887	26.6002	26.7718	26.7723	26.6828	26.7796	26.5938	26.7723	26.6178	0.188763
AHSA1	O95433;O95433-2	30.4573	30.6732	30.7533	30.8171	30.735	30.8144	30.615	30.6693	30.6785	30.7529	30.7502	30.6379	30.5902	30.6586	30.6898	30.7944	30.6209	30.6981	0.251391
PARN	O95453-2;O95453;O95453-3;O95453-4	26.7212	26.8049	27.0175	27.0089	26.6861	26.9811	26.771	26.5613	26.8978	26.9092	26.7133	26.9366	27.0627	26.8676	27.4042	26.7502	26.8265	26.8516	0.228297
PSMG1	O95456-2;O95456	27.0305	27.0055	27.4024	27.3575	27.3813	27.4179	27.1522	27.2489	27.4913	27.3031	27.3031	27.3296	27.1971	27.3116	27.4697	27.273	27.3519	27.3862	0.383804
SGPL1	O95470	21.9774	22.1323	21.887	22.1562	22.5073	20.4259	22.4681	22.8496	22.3956	21.0841	22.3104	20.9297	21.0719	21.3126	21.2172	22.6222	22.9444	22.1694	0.0601924
NSA2	O95478	25.2117	25.2705	25.0233	25.4418	25.3059	25.3242	25.1018	24.8401	24.9247	25.1183	25.219	25.0413	25.5734	25.2039	25.6949	24.9292	24.969	24.7523	0.0019702
H6PD	O95479	20.9102	20.9059	21.1159	21.6768	21.6156	21.3138	21.4788	21.0432	21.0468	21.9799	21.1081	20.9682	20.74	20.8629	21.2067	21.8403	21.4134	20.9738	0.236785
SEC24A	O95486;O95486-2	26.5596	26.5873	26.6302	26.4075	26.6202	26.5476	26.4983	26.6663	26.4611	26.6108	26.6182	26.6019	26.5053	26.4905	26.5646	26.3309	26.7936	26.7441	0.837417
SEC24B	O95487-2;O95487;O95487-3	26.8653	26.9898	26.9364	27.0214	27.0695	26.8593	26.9775	26.9835	26.9757	27.0607	27.134	27.0039	26.9853	26.8817	26.8647	27.0412	27.0831	27.0633	0.0533551
LPHN2	O95490-3;O95490-4;O95490-2;O95490-5;O95490;O95490-7;O95490-6	23.342	23.8465	23.4096	22.752	22.9059	23.9582	22.8373	23.4405	23.5544	23.7305	23.8063	24.0851	24.8943	20.6985	24.252	22.6624	24.625	23.6883	0.963286
TDP2	O95551;O95551-2;O95551-3	25.4833	25.4046	25.7537	25.4579	25.6053	25.6722	25.6343	25.7374	25.7667	25.6306	25.6459	25.5993	25.3579	25.6261	25.7079	25.7593	25.7837	25.7027	0.275014
ETHE1	O95571	24.993	25.2377	25.2957	25.6759	24.9143	25.1537	25.0914	24.6115	24.6617	24.992	26.0684	25.9473	25.3671	24.9012	25.2975	25.3837	25.3383	25.3006	0.120655
ACSL3	O95573	25.2146	25.3844	25.5211	25.7161	25.3482	25.1862	25.6471	26.0909	26.0134	25.5295	25.4208	25.6183	25.2554	25.3736	25.4432	26.0875	25.9904	25.9526	0.00121712
POLR1A	O95602	27.5992	27.8182	27.7535	27.8034	27.9103	27.8244	27.7683	27.7748	27.7579	27.9623	27.741	27.794	27.8022	27.8926	27.981	27.6802	27.8123	27.6877	0.149417
PCNT	O95613-2;O95613	25.0091	25.331	25.2406	25.6759	25.7136	25.0535	25.4576	25.351	25.208	25.3731	25.9003	25.6147	25.3298	25.1938	25.2204	25.1477	25.0699	24.7785	0.0541184
YEATS4	O95619	23.6745	23.1776	24.2132	23.772	24.2439	23.057	22.1522	23.8598	24.4528	23.9972	23.6667	23.4696	22.5914	23.2494	23.7567	23.8193	24.5349	23.8639	0.723028
ZBTB11	O95625	22.7855	23.7727	23.506	23.6902	23.7307	23.3476	23.7682	23.4062	24.5013	22.1538	22.7174	22.9606	22.1906	23.0868	23.1108	23.4706	24.4483	24.3928	0.0136045
CNOT4	O95628-7;O95628-3;O95628-2;O95628;O95628-8;O95628-4;O95628-9;O95628-10;O95628-6;O95628-5	23.281	23.6608	23.7832	24.2226	25.6289	22.8679	23.7279	23.7518	23.904	23.9742	23.625	23.7529	24.1066	24.1313	24.1902	23.7077	23.5375	24.2162	0.755348
STAMBP	O95630;O95630-2	26.082	26.5693	26.4109	26.5235	26.613	26.5352	26.4413	26.4101	26.5403	26.3861	26.3272	26.4524	26.3547	26.1861	26.5068	26.5648	26.3523	26.1923	0.510683
CPSF4	O95639-3;O95639-2;O95639	24.3533	24.459	23.6007	23.9873	24.9442	24.7489	24.6505	24.8372	23.8265	22.145	23.9004	23.9779	21.8048	24.3358	23.6656	24.3735	24.1017	23.9411	0.258746
ASMTL	O95671-2;O95671;O95671-3	27.6292	27.6711	27.6973	27.6173	27.7811	27.8549	27.4934	27.5952	27.6555	27.422	27.6487	27.5437	27.4934	27.5616	27.5659	27.6873	27.7645	27.7027	0.0240382
EYA4	O95677-5;O95677-2;O95677-4;O95677;O95677-3	22.5227	22.5819	21.9211	22.5126	21.4196	21.1768	22.0154	20.6374	22.5598	23.1496	22.295	21.5248	22.341	21.6845	21.0906	21.7208	20.9702	20.982	0.388005
FGFR1OP	O95684-2;O95684;O95684-3	26.5224	26.5179	26.6947	26.519	26.8369	26.8635	26.7839	26.8608	26.8479	26.6971	26.6701	26.7221	26.6	26.894	26.8259	26.6939	26.7601	26.7714	0.197473
POP4	O95707	25.0178	25.2842	25.3996	25.2653	25.5594	25.2979	25.3819	25.4269	25.5902	25.0714	25.5989	25.3179	25.7274	25.5255	25.6367	25.2872	25.2543	25.2834	0.0985402
HERC2	O95714;Q9BVR0	25.4151	26.2545	26.4425	26.2065	26.2319	26.3585	25.9441	26.22	25.9459	26.41	26.3897	25.8051	26.05	26.1101	26.3013	25.8564	26.1914	26.0902	0.872693
RAB3D	O95716	23.2625	23.4973	23.2787	23.9125	23.4588	23.7466	23.9865	24.2397	24.1661	23.6491	23.9047	23.5081	23.6318	23.8192	23.9496	23.9916	24.3705	23.2578	0.0878035
SNAP29	O95721	27.5622	27.2435	27.6366	27.4835	27.5113	27.5872	27.6491	27.5008	27.9119	27.5734	27.5514	27.4493	27.398	27.5359	27.7285	27.7233	27.6728	27.5772	0.485469
OXSR1	O95747	28.4802	28.4293	28.481	28.4601	28.4328	28.5622	28.4138	28.4089	28.3919	28.545	28.582	28.5588	28.4908	28.4479	28.4325	28.2101	28.3682	28.3376	0.00073751
GGPS1	O95749;O95749-2	27.4597	27.3623	27.2523	27.4158	27.3884	27.4198	27.2361	27.2836	27.2778	27.0068	27.1434	27.3407	27.1108	27.0675	27.1665	27.1932	27.2602	27.1519	0.00939471
HSPA4L	O95757	29.942	29.9557	30.0942	29.9757	30.0704	30.0559	29.8574	30.0291	30.0919	30.0917	30.0689	30.0352	29.9129	30.1581	30.1707	29.9854	30.0121	29.9704	0.698472
PTBP3	O95758-1;O95758-6;O95758-2;O95758;O95758-5;O95758-4;O95758-7	24.6544	24.4852	24.9257	24.5522	24.5155	24.5331	24.3798	24.6674	24.9215	24.6583	24.7067	24.7719	24.5401	24.7035	24.6026	24.359	24.6867	24.672	0.764467
LSM8	O95777	26.5861	26.474	26.2626	26.0099	26.3274	26.0295	26.4147	26.6618	25.9896	26.2138	26.1451	25.8586	26.3062	25.8657	26.0478	26.258	26.4014	26.0238	0.272289
AP2A1	O95782-2;O95782	28.836	29.0993	28.9351	29.0367	29.0789	29.121	29.0018	29.0542	29.0197	28.9981	28.9944	28.926	28.8451	28.8802	28.9046	29.0221	29.0076	28.9677	0.0328341
WIZ	O95785-3;O95785-2;O95785-4;O95785	21.413	20.7146	22.5945	23.0094	22.3499	22.5923	19.6011	22.2123	22.5373	22.7661	21.843	21.4085	19.9941	20.1716	20.8419	22.1261	22.2462	22.5413	0.070678
STAU1	O95793-2;O95793;O95793-3	28.584	28.5711	28.4253	28.7423	28.7763	28.6025	28.7672	28.595	28.5611	28.7219	28.6528	28.6839	28.6526	28.6366	28.6202	28.5974	28.6036	28.6024	0.0909187
TTC4	O95801	29.2166	29.2067	29.0657	28.9777	29.1781	29.2084	29.1804	29.0148	29.0529	29.019	29.096	29.1574	28.8487	29.0624	29.0967	29.0114	29.1417	28.8651	0.457137
BAG2	O95816;O95816-2	27.663	27.878	27.8261	27.5301	27.6413	27.6435	27.8359	27.584	27.267	27.4908	27.794	27.7719	27.7063	27.8894	27.7464	27.1365	27.44	27.1387	0.0154571
BAG3	O95817	27.6822	27.1529	27.3333	27.5527	27.2993	27.308	27.5048	27.4633	27.4583	27.6141	27.294	27.3098	27.5074	27.4342	27.456	27.5431	27.4345	27.4518	0.925234
MAP4K4	O95819-4;O95819-2;O95819;O95819-5;O95819-3	24.3886	23.9878	24.5712	24.1009	24.4085	24.1493	24.3844	24.6059	24.8308	24.5702	24.1675	24.2155	24.5445	24.7727	24.5579	24.9189	24.5532	24.4139	0.133424
CRYZL1	O95825;O95825-2	24.9874	24.9806	24.5502	24.8969	25.1407	25.1486	25.0745	25.3731	25.0721	24.9542	25.04	25.1091	25.2223	24.8975	25.1718	25.0746	25.002	25.4245	0.311118
AIFM1	O95831-3;O95831;O95831-2;O95831-6;O95831-4;O95831-5	23.7351	22.5811	23.5162	23.5773	22.8512	22.3835	22.3544	22.7259	22.4094	23.741	24.1177	23.4626	23.8147	23.322	23.8063	23.1595	23.8988	22.9128	0.0444332
EML2	O95834;O95834-2;O95834-3	23.4753	23.4487	23.6164	24.6936	24.6304	24.676	24.2031	23.6623	24.0621	24.1658	24.8493	24.3325	23.8889	23.8821	23.8438	24.4783	24.3921	24.0313	0.000271824
LATS1	O95835	20.6567	20.5314	20.6994	20.974	22.3053	21.8918	20.6923	21.4429	20.8134	21.8845	21.0182	21.4707	20.5529	20.7747	20.4252	21.6722	20.7165	21.1125	0.0383861
GNA14	O95837	22.1749	23.4852	27.7067	23.247	22.7187	22.3253	24.2283	23.2286	25.0828	22.1107	23.9283	22.5443	22.8832	23.183	22.8102	24.0066	23.4313	24.9646	0.466252
BPNT1	O95861;O95861-4;O95861-2;O95861-3	28.7212	29.0822	28.895	28.8392	28.8633	29.0758	28.8267	28.8791	28.8865	28.7348	28.8361	28.771	28.4929	28.6091	28.5466	28.8069	28.8815	28.7206	0.00843362
DDAH2	O95865	26.8819	26.7816	26.9039	26.6606	26.6857	27.0636	26.8617	26.8453	26.838	26.4932	26.973	26.537	26.521	26.7256	26.8628	26.8965	26.7764	26.7178	0.664224
TXNDC12	O95881	28.0615	27.7707	27.8957	28.2493	27.9291	27.8819	28.1095	28.165	28.0824	28.2196	28.2729	28.1958	27.9988	28.0929	28.1044	28.148	28.1037	28.0109	0.0674096
ECD	O95905;O95905-3;O95905-2	26.9473	26.569	26.9423	26.6854	26.6909	27.0139	26.7424	26.7032	26.9958	27.0273	26.9744	27.089	27.0953	27.029	27.2187	26.6264	26.7781	26.8335	0.0547482
SYF2	O95926-2;O95926	25.5427	25.4402	25.3702	24.8006	25.514	25.4815	25.5202	25.626	24.9633	25.3634	25.5274	24.8624	25.1781	25.2933	25.3826	25.3913	25.7486	25.6515	0.629642
MBD3	O95983;O95983-2	28.7824	28.7087	28.3719	28.147	28.2863	28.4885	28.4565	28.1798	28.0719	28.2586	28.4771	28.5254	28.6778	28.5106	28.5278	28.0931	28.3686	27.9614	0.0372577
TOP3B	O95985;O95985-3;O95985-2	25.6402	25.7068	25.9076	26.1098	26.0534	26.0504	25.634	25.9465	25.9865	25.783	25.9577	25.7166	25.8592	25.8635	25.8645	25.7839	26.0083	25.7501	0.117142
NUDT3	O95989	24.4956	25.2106	24.65	25.3144	25.336	24.9152	24.9291	24.5469	24.8304	24.8162	24.8958	25.2831	24.783	24.6725	24.7021	25.1688	24.817	24.7228	0.242429
PTTG1	O95997;Q9NZH5-2;Q9NZH5	23.6146	23.503	22.3062	22.7102	24.5558	24.2841	24.3612	24.2029	24.1099	24.1431	24.2044	23.1842	22.7752	23.6437	24.2014	23.2288	21.3419	20.7464	0.0387885
BCL10	O95999	25.3889	25.6548	25.4608	25.7648	25.7541	25.0557	25.9883	25.6133	25.3081	25.5292	25.6815	25.626	25.4464	25.4829	25.5892	25.8586	25.4999	25.4742	0.96203
CLPTM1	O96005;O96005-4;O96005-3	22.3288	22.0473	21.4783	21.8895	20.8714	20.9742	22.7056	22.5377	21.6541	22.6202	20.5485	22.7136	21.7053	22.3511	21.9286	22.8244	21.5455	22.0051	0.557807
ZBED1	O96006	24.0965	23.9662	23.8213	24.1795	24.0474	23.7104	24.0111	23.6296	24.2452	24.2022	23.8199	24.1211	23.5718	23.8365	23.7735	23.798	23.8171	23.8482	0.420467
MOCS2	O96007	24.778	24.8363	24.7967	24.812	24.6664	24.7424	24.6197	24.4975	24.4675	25.0261	25.1828	24.7076	24.6092	24.7042	24.8595	24.4989	24.8873	24.6532	0.0522748
PAK4	O96013;O96013-4;O96013-2;O96013-3	26.8439	26.8217	27.3009	27.1458	27.0953	26.8935	26.8099	26.9668	27.0614	26.9334	26.9591	26.8061	26.5956	26.9245	26.9014	26.9737	27.1148	26.9853	0.503926
CHEK2	O96017;O96017-13;O96017-4;O96017-12;O96017-9;O96017-11;O96017-8;O96017-7;O96017-10;O96017-6;O96017-5;O96017-2	26.4855	26.5154	26.865	26.8227	26.8286	26.8299	26.6299	26.7438	26.8049	26.6484	26.6577	26.6675	26.6899	26.7325	26.8703	26.6725	26.7021	26.7216	0.237832
ACTL6A	O96019;O96019-2;O94805	28.0217	28.0193	28.165	28.0948	28.0874	28.2008	28.0243	28.1121	28.1914	28.2083	28.2974	27.9655	28.2732	28.1109	28.0964	28.1073	28.1778	28.2216	0.814762
WHSC1	O96028-7;O96028-6;O96028-5;O96028-3;O96028	22.2213	22.532	21.8773	22.6142	20.815	22.2761	21.4948	22.9668	21.6193	21.2639	22.8549	21.3138	21.4283	21.2224	21.4542	21.838	21.4019	20.9298	0.589235
MOCS2	O96033	25.419	25.7519	25.0369	25.4305	25.4982	20.8134	24.2658	20.7192	24.3163	25.5841	25.6278	25.2834	24.5171	24.828	25.8278	25.5926	24.5576	24.3699	0.337201
CYB5A	P00167-2;P00167;P00167-3	26.44	26.4621	25.7665	27.4018	27.0691	27.2184	27.5496	27.5365	27.4177	26.7487	26.8945	26.741	26.7637	26.3933	26.8898	27.3545	27.5391	27.3409	6.27496e-05
LDHA	P00338;P00338-3;P00338-4;P00338-5;P00338-2	34.3292	34.423	34.2765	34.0563	34.2272	34.3984	34.2033	34.2271	34.1839	34.1216	34.3031	34.1893	34.1641	34.2064	34.2255	34.1212	34.239	34.1724	0.318918
GLUD1;GLUD2	P00367;P00367-3;P00367-2;P49448	29.0929	29.2151	29.3339	29.4658	29.4304	29.3735	29.2773	29.3835	29.4675	29.5755	29.5289	29.4854	29.4614	29.3348	29.4363	29.5355	29.4555	29.5754	0.00344521
DHFR	P00374;P00374-2;Q86XF0	28.2485	28.5979	28.5519	28.2777	28.2056	28.1145	28.361	28.2234	28.4525	28.4942	28.6636	28.1096	27.9638	28.2435	28.2129	28.0926	28.3667	27.9837	0.176574
CYB5R3	P00387-2;P00387;P00387-3	26.7584	26.9632	26.4732	26.8816	26.7193	26.6087	27.031	27.2023	27.0622	26.9447	26.9301	26.8342	26.8983	26.5662	26.8022	27.2949	27.247	27.1718	0.00352192
GSR	P00390-2;P00390-3;P00390;P00390-5;P00390-4	27.9643	28.0593	28.1019	27.9033	27.9207	28.2196	27.8561	28.0933	28.1132	27.8534	28.2181	28.0111	27.7471	28.082	28.0175	28.0513	28.0559	27.9513	0.975938
MT-CO2	P00403	24.7197	23.9695	23.1863	23.8718	22.2459	23.4434	21.0149	23.2571	20.9113	22.947	22.8578	21.6035	20.3974	23.0891	22.4178	24.0081	24.9508	22.7304	0.0958317
SOD1	P00441	32.1724	32.1797	31.8717	31.6514	32.0259	32.1393	32.1492	31.813	31.949	31.7539	31.9786	31.8825	31.823	32.0197	32.019	31.9999	31.9766	31.6161	0.743047
PNP	P00491	30.4014	30.5568	30.3254	30.3424	30.4414	30.6462	30.3157	30.2722	30.214	30.4595	30.6042	30.5418	30.2398	30.2815	30.2836	30.2885	30.3447	30.2581	0.0101229
HPRT1	P00492	31.8937	32.0024	31.8226	31.8415	31.976	31.9314	31.9643	31.8608	31.7385	31.836	31.8954	31.8423	31.8665	32.0187	31.9192	31.8853	31.8243	31.7437	0.481799
GOT2	P00505;P00505-2	29.0827	29.1457	28.9255	29.2869	29.1492	28.8873	29.1493	29.2397	29.1874	29.2176	29.1817	29.2199	29.096	29.0659	29.1651	29.3088	29.2558	29.3687	0.0908147
PGK1	P00558;P00558-2	33.0578	33.3069	33.2035	33.3652	33.2853	33.2197	33.1373	33.2339	33.2628	33.1774	33.2172	33.1472	33.0641	33.3005	33.2017	33.2678	33.1556	33.1289	0.642896
AK1	P00568;Q9Y6K8-2;Q9Y6K8-3;Q9Y6K8	29.693	29.8655	29.9007	29.8987	29.9258	29.9241	29.7167	29.8761	29.8502	29.9596	29.922	29.8681	29.9712	30.067	30.0148	29.8742	29.8934	29.8662	0.0198268
ADA	P00813	27.5129	27.4225	27.7357	27.6616	27.7412	27.779	27.4604	27.6747	27.9469	27.7008	27.6041	27.4753	27.5574	27.4224	27.6072	27.5876	27.6609	27.7596	0.472919
CA2	P00918	33.2088	33.3655	33.3114	33.4273	33.4973	33.4654	33.3646	33.3155	33.3213	33.1518	33.1587	33.2342	33.2699	33.1646	33.324	33.361	33.2566	33.1929	0.00335428
ASS1	P00966	25.9458	26.1383	26.189	26.5846	26.1215	26.3424	26.0814	25.8128	25.7738	26.089	26.3046	26.0823	25.9397	26.0391	26.0978	26.196	25.9295	25.7652	0.0650233
NRAS;HRAS	P01111;P01112;P01112-2	25.8804	26.048	26.1338	25.7937	25.8899	25.8742	25.9674	26.1318	26.1847	26.1605	26.111	26.2175	25.9701	26.0654	26.1278	26.1282	26.0419	25.9561	0.0232396
HLA-A	P01892	24.3937	24.8646	24.6932	25.0684	24.7097	24.502	25.4588	25.5674	25.6936	25.2458	24.9642	24.836	24.8246	24.9259	25.0739	25.2056	25.5901	25.2821	0.00100554
HBB;HBD;HBG2;HBG1;HBE1	P68871;P02042;P69892;P69891;P02100	24.3396	24.3326	24.5617	24.9872	24.4832	24.4679	24.6295	24.6174	24.9369	25.0805	25.1511	24.9701	24.9208	24.5149	24.7554	24.7578	24.6664	24.4464	0.025444
KRT14	P02533;P19012	21.7521	21.4894	21.9833	20.6038	21.7384	21.0863	20.9966	20.0063	20.6229	21.7867	21.2159	21.329	22.5323	25.9058	19.835	22.6275	21.8497	21.418	0.463505
KRT6A;KRT6C	P02538;P48668;Q5XKE5;Q01546;P19013	22.5503	23.9852	23.784	23.1036	22.1027	22.6187	21.7798	23.6384	22.6292	24.4447	23.249	21.3524	23.6373	28.1152	23.8282	21.4814	22.2294	22.8129	0.172621
LMNA	P02545-2;P02545-6;P02545-3;P02545;P02545-5;P02545-4	19.5274	21.4573	20.9085	22.0788	20.9596	18.7734	20.5463	20.2237	20.7403	22.3873	21.7474	21.6321	20.2954	21.1721	20.1546	20.292	20.5434	21.7899	0.427276
ALB	P02768;P02768-2	26.5014	26.619	26.8428	26.7388	26.7371	27.0979	27.2904	26.525	27.1117	26.5001	27.0374	27.2016	26.7335	27.0835	26.993	26.6863	26.4391	27.3064	0.839639
TFRC	P02786;Q9UP52-2;Q9UP52-3;Q9UP52	27.1617	27.4869	27.362	27.885	27.7079	27.5055	27.9306	27.9432	27.9416	27.6536	27.7473	27.5842	27.3261	27.1515	27.3649	28.0356	28.0798	27.8479	6.07798e-05
FTL	P02792	26.962	27.1241	26.8635	27.0341	27.153	27.0675	26.84	26.8433	26.6761	26.57	26.92	26.9519	26.7339	26.5845	26.7301	26.5769	26.7378	26.94	0.0317119
FTH1	P02794	28.7566	28.6584	28.4829	28.4217	28.2182	28.3481	28.3427	28.4514	28.058	28.3618	28.4814	28.4054	28.4776	28.0722	27.8371	28.4781	28.2667	28.3677	0.0815705
VTN	P04004	21.8385	21.9292	25.3173	22.1488	21.6299	22.1708	21.8719	21.7593	22.026	20.6815	21.876	22.4356	21.5222	21.0524	21.1717	22.1065	22.4675	22.6427	0.299916
CAT	P04040	26.5636	26.4792	26.5858	26.8911	26.7119	26.7226	26.9579	27.0148	26.8764	26.658	26.5973	26.7651	26.6096	26.6319	26.6875	27.022	26.9255	26.9306	3.9708e-05
RAF1	P04049;P04049-2	26.571	26.7005	26.9888	26.6228	26.4859	26.7035	26.5795	26.5986	26.8874	26.5172	26.8411	26.5662	26.9428	27.0132	26.9666	26.6351	26.6741	26.7296	0.0811337
GBA	P04062-4;P04062-5;P04062-2;P04062;P04062-3	25.5669	26.2254	25.8909	25.7245	25.3616	25.5673	26.1187	25.8855	25.8939	25.8809	25.7114	25.7671	25.4827	25.727	25.9598	25.7178	26.1162	25.6088	0.338066
FUCA1	P04066	25.4338	25.2592	25.4074	25.4626	25.3278	25.8148	25.4774	25.5101	25.3501	25.3906	25.827	25.6714	25.6318	25.4605	25.7326	25.1755	25.4322	25.4572	0.264237
ALDOA	P04075;P04075-2	32.8731	32.9135	32.9782	32.9252	32.9234	32.8429	32.9209	32.9452	32.9665	32.9085	33.0659	32.9647	32.9416	32.9536	32.9272	32.9501	32.9478	32.9894	0.358979
CSTB	P04080	30.2111	30.5764	30.4603	30.5058	30.6146	30.5659	30.5511	30.6858	30.7341	30.4147	30.3975	30.3986	30.4064	30.5423	30.5154	30.5202	30.5444	30.3677	0.0755681
ANXA1	P04083	29.1811	29.0737	29.2234	29.0907	29.1888	29.0928	29.32	29.0693	29.0836	29.2854	29.3923	29.2603	29.0631	29.2375	29.2773	29.1226	28.9923	28.9	0.0544351
NR3C1	P04150-2;P04150-10;P04150;P04150-7;P04150-5;P04150-9;P04150-6;P04150-8;P04150-3;P08235-2;P08235-4;P08235	20.7233	20.5242	21.5507	20.3589	21.154	19.1943	20.6972	21.1266	21.9195	22.7167	22.7284	22.266	21.7981	21.9723	21.9209	22.4036	20.6477	21.1475	0.0148549
SOD2	P04179-4;P04179;P04179-2;P04179-3	28.9615	29.0299	29.0782	28.909	28.9096	29.1017	28.9624	28.8466	28.9254	29.0796	29.2256	29.1276	29.3214	29.1544	29.1742	28.8661	29.1093	28.9871	0.0107983
OAT	P04181;P04181-2	31.0301	31.1918	31.1148	31.1143	31.1374	31.1022	31.1317	31.0395	31.015	31.2634	31.2938	31.3929	31.2614	31.1612	31.2532	31.1356	31.1182	31.175	0.00157566
TK1	P04183	25.9223	26.1333	25.7208	25.7252	25.8348	25.8593	25.9082	26.0161	26.0085	25.7661	26.0467	25.8553	25.4884	25.973	25.9661	26.0522	25.9536	25.6709	0.823083
KRT1	P04264	25.9981	26.7264	27.6075	27.351	27.0804	26.6422	25.1334	27.7378	25.767	27.7032	26.8092	25.2126	27.0792	30.3744	27.3816	27.0154	26.266	25.7586	0.336351
TUBB4A	P04350	28.9165	29.1474	28.9321	28.7744	28.9561	28.7053	28.9775	28.882	28.656	29.0024	29.083	29.0645	28.831	28.8744	28.9263	28.7007	28.8847	28.7233	0.0592294
GAPDH	P04406;P04406-2;O14556	33.7251	34.1741	33.9297	33.8489	33.8764	33.8844	33.7286	33.7577	33.6841	33.8386	34.1483	33.8988	33.8501	33.8061	33.7139	34.0111	33.827	34.0942	0.177126
ASL	P04424-3;P04424-2;P04424	22.7271	23.1458	22.9933	23.1629	23.4584	23.2049	22.5797	23.1778	22.9044	21.2924	19.2973	22.7329	22.4158	22.1731	22.2237	23.2723	23.2154	23.4644	0.023148
CAPNS1	P04632;Q96L46	31.0933	31.1284	30.9937	30.6776	30.7793	31.1763	30.7389	30.8731	30.974	30.8234	31.1129	30.9283	30.8571	30.9316	31.003	30.6738	30.931	30.8046	0.374749
TP53	P04637;P04637-4;P04637-7;P04637-2;P04637-3;P04637-5;P04637-6;P04637-8;P04637-9	26.7809	26.9147	27.0632	27.1242	27.1856	27.0954	26.9266	27.0358	27.0828	26.9412	26.8252	26.8901	27.3546	27.579	27.4616	27.2129	26.967	27.1002	0.000155542
HSPB1	P04792	27.1649	27.2112	27.4613	27.3368	27.2015	27.2563	27.4688	27.5471	27.5238	27.4118	27.1896	27.1459	27.5137	27.8054	27.6287	27.2086	27.1901	27.228	0.00189292
TYMS	P04818;P04818-2;P04818-3	28.47	28.4551	28.5138	28.527	28.5369	28.5832	28.5185	28.603	28.5457	28.5341	28.5692	28.4026	28.3829	28.4703	28.5666	28.5231	28.6712	28.6193	0.178162
RPN1	P04843	27.6485	27.7016	27.5931	28.2622	27.8389	27.6211	28.0995	28.468	28.3498	27.9356	27.8666	27.816	27.6276	27.3533	27.8582	28.4921	28.6108	28.4471	0.000416626
RPN2	P04844;P04844-2	27.5655	27.2149	27.2688	27.3516	27.3208	27.8932	27.7178	28.1995	28.0204	27.8206	27.7035	27.54	28.0569	28.1688	27.9723	28.1131	28.5284	28.4123	0.000887042
GNAI2	P04899;P04899-4;P04899-6;P04899-3;P04899-5;P04899-2	23.6707	22.8939	23.3178	23.9387	23.7271	23.2014	22.9716	24.8198	23.8028	22.892	23.4767	22.7453	23.7491	23.786	23.315	24.2709	24.6092	24.436	0.0545294
ATP1A1	P05023-3;P05023-4;P05023;P05023-2;P13637;P13637-2;P13637-3;P20648	26.8094	26.9957	27.0344	27.4621	27.0827	26.7056	27.6821	28.0719	27.8549	27.1001	27.0046	26.9031	27.6117	27.2221	27.5208	27.8057	27.8786	27.7081	0.00026844
ATP1B1	P05026-2;P05026	21.019	20.6376	21.4737	21.9148	22.2746	22.022	23.8005	24.1457	23.338	23.3824	23.6169	22.425	23.5698	22.2686	23.1082	24.1279	21.5681	23.3853	0.00647623
APP	P05067-7;P05067-11;P05067-8;P05067-9;P05067;P05067-10;P05067-3;P05067-4;P05067-5;P05067-6;P05067-2	22.8215	21.1468	21.3804	23.0135	22.3892	22.3707	23.2467	22.8162	23.3856	23.24	22.8971	23.0622	23.0708	21.9987	23.1623	23.4093	23.8563	23.6033	0.0147747
ALDH2	P05091;P05091-2	28.4036	28.5257	28.6301	28.5652	28.5627	28.7107	28.4369	28.5686	28.5312	28.7096	28.8508	28.7014	28.6023	28.5583	28.652	28.5798	28.6924	28.6785	0.0263332
S100A8	P05109	21.5315	21.741	20.7166	21.5846	21.126	21.2806	21.9386	22.1626	20.3977	21.5537	21.6901	21.3849	21.7997	29.7557	21.2734	21.4524	21.2519	21.3747	0.440151
SLC25A5	P05141;P12235;Q9H0C2	27.1051	26.4696	26.5941	27.8508	26.318	25.9497	26.6591	27.2837	26.833	26.5118	26.1509	26.0455	26.5815	26.0071	27.071	26.8453	28.209	26.9952	0.377463
PCCA	P05165-2;P05165;P05165-3	22.85	22.4903	22.9302	23.0608	23.4436	22.5338	21.7968	21.9892	22.019	23.061	22.8513	22.6953	23.695	22.7535	23.2404	23.4049	22.5862	22.1979	0.0257657
PCCB	P05166;P05166-2	22.2429	22.6229	22.7212	21.6916	22.297	22.0371	22.2799	21.1647	21.9764	23.4961	23.7589	23.5422	22.2821	23.2953	23.1439	22.8785	22.3784	23.1999	0.00176276
EIF2S1	P05198	30.0572	30.1287	30.187	30.2758	30.3311	30.2709	30.0394	30.1724	30.2712	30.1891	30.1528	30.1842	30.0792	30.11	30.2305	30.0488	30.1628	30.215	0.140776
RPLP1	P05386	32.3737	32.1057	32.1099	31.5057	32.0275	32.478	32.2544	32.0592	31.9589	31.3554	31.6697	31.8573	32.0029	32.1792	31.9166	31.6296	32.1702	32.0001	0.249575
RPLP2	P05387;P05386-2	32.5932	32.7313	32.5299	32.7046	32.6966	32.6631	32.7435	32.555	32.5961	32.6465	32.6607	32.492	32.581	32.497	32.5648	32.6077	32.5491	32.4736	0.266604
RPLP0;RPLP0P6	P05388;P05388-2;Q8NHW5	31.3679	31.5619	31.2716	31.415	31.4717	31.2704	31.4573	31.2651	31.0945	31.4821	31.5222	31.3949	31.2363	31.2664	31.403	31.282	31.2462	31.1603	0.195584
JUN	P05412	24.2612	23.5389	23.9082	23.7628	23.9019	24.3709	24.5161	23.8697	24.4405	24.2278	23.9563	24.1287	24.5589	23.9875	24.5945	24.6986	24.412	23.9545	0.417565
POLR3D	P05423	25.9088	26.0522	26.0794	26.2224	26.2648	26.047	26.1933	26.092	26.0307	26.2672	26.1193	26.109	26.1122	25.9438	26.0815	26.1757	25.9839	25.982	0.268629
SSB	P05455	32.9497	32.8236	32.8667	32.6505	32.735	32.8649	32.7894	32.6566	32.7096	32.8712	32.9591	32.8955	32.7916	32.7828	32.8297	32.6586	32.7331	32.643	0.00553491
ITGB1	P05556;P05556-2;P05556-5;P05556-4;P05556-3	23.2319	22.3568	21.0695	23.1301	20.7422	19.2842	23.6979	24.8235	23.8307	23.5093	23.6158	23.3697	23.9061	23.1765	23.6155	24.1012	24.1068	23.5889	0.0145218
PRKCB	P05771-2;P05771	22.8243	22.939	22.939	22.6077	23.2706	23.1623	22.8435	23.8848	23.8634	23.4437	23.1998	23.2307	23.2459	23.3462	23.0125	23.5356	23.5595	23.4939	0.111552
KRT18	P05783	25.2677	25.1716	25.8317	24.4107	24.5369	25.2641	23.8322	25.2437	24.4852	24.3821	24.1388	25.1348	25.253	24.6554	25.449	24.3842	26.0377	24.7504	0.395574
MYL1;MYL3	P05976-2;P05976;P08590	24.4133	24.6554	24.4231	24.859	27.3672	24.2422	24.9152	24.4845	24.7477	27.5036	27.3896	24.7545	27.3599	27.5901	27.4079	25.0335	24.4068	24.5876	0.0117659
UROD	P06132	29.9635	29.7882	29.8153	29.7818	29.8831	30.1062	29.7087	30.002	29.8967	29.9386	29.9795	29.8731	29.9851	30.0861	30.0895	29.7427	29.9083	29.8234	0.218453
FYN	P06241-3;P06241-2;P06241	21.462	21.5972	21.001	22.0143	21.7772	24.0369	20.5516	21.243	20.6967	21.7487	20.8024	21.9401	21.4747	22.5032	23.1424	22.2766	22.8552	21.588	0.0763909
GLA	P06280	28.3801	28.3628	28.459	28.409	28.3399	28.3665	28.4152	28.6217	28.504	28.4854	28.437	28.4084	28.4255	28.4587	28.4729	28.4328	28.5268	28.3395	0.218813
GSN	P06396-2;P06396-4;P06396-3;P06396	26.9579	27.2506	27.3133	27.4655	27.3809	27.3412	27.189	27.3441	27.3577	27.3745	27.3888	27.1144	27.2755	27.2385	27.2111	27.3876	27.2721	27.3017	0.326579
RB1	P06400	22.3782	22.1689	22.922	20.8888	22.6457	21.1439	21.1435	22.684	22.0856	22.7589	22.9156	23.1336	20.4087	23.2933	22.7116	22.9174	21.9924	21.4824	0.529806
PTMA	P06454-2;P06454	29.9134	29.6493	29.9151	29.4988	29.8653	30.0585	29.8935	30.0716	30.2262	29.8068	29.6767	29.6811	30.0351	30.0066	30.0201	29.9898	29.9658	30.3295	0.0935267
CDK1	P06493;P06493-2	30.9347	31.1107	31.1074	31.2281	31.3089	31.1549	31.2166	31.1804	31.2026	31.0945	30.9969	31.1661	30.8875	31.0472	31.1077	31.1861	31.243	31.1718	0.0239508
ATP5B	P06576	29.5997	29.643	29.5838	29.9736	29.7974	29.508	29.6021	29.7883	29.5875	29.7884	29.7304	29.6876	29.6863	29.7769	29.8523	29.7824	30.0614	29.5897	0.589429
S100A9	P06702	22.4252	22.8174	20.6715	21.4873	22.4291	21.7081	21.8183	21.7755	21.4998	21.9203	21.523	21.2395	21.377	28.4305	21.2478	20.9234	21.572	22.1911	0.682312
EIF4E	P06730;P06730-2;P06730-3;A6NMX2	28.9212	29.035	29.087	29.0558	29.1686	29.2005	29.1437	29.1179	29.191	29.0159	28.9927	28.9947	28.7972	28.9969	29.0243	29.0387	29.3096	28.9517	0.145467
ENO1	P06733;P06733-2;P13929-3	35.0283	35.0619	35.2864	35.1485	35.1757	35.1196	35.0123	35.2421	35.2111	35.2264	35.2078	35.0959	35.0068	35.3133	35.2515	35.2115	35.1849	35.1738	0.965342
PYGL	P06737-2;P06737	32.2603	32.4043	32.4118	32.5029	32.5453	32.4921	32.2882	32.3457	32.3111	32.4691	32.5213	32.3195	32.3428	32.2684	32.3716	32.2937	32.3442	32.3727	0.0155309
GPI	P06744;P06744-2;Q8N196	32.5821	32.7126	32.7175	32.6547	32.7449	32.7413	32.6614	32.7132	32.793	32.6523	32.6478	32.509	32.5546	32.7102	32.8017	32.6954	32.6791	32.6767	0.498813
POLB	P06746	26.2273	25.8171	26.3887	26.1136	26.3276	26.1522	25.8426	26.0865	26.0903	25.876	25.7525	26.1959	25.8058	26.111	25.9104	25.9072	26.1467	26.1479	0.489649
NPM1	P06748;P06748-3;P06748-2	34.7919	34.6359	34.9187	34.6468	34.7368	34.7821	34.7472	34.8437	34.8917	34.7752	34.7923	34.7101	34.7016	34.8086	34.8759	34.6943	34.8557	34.8006	0.779698
TPM3	P06753-2;P06753-3;P06753-5;P06753-4;P06753-7	32.4739	32.5711	32.5222	32.5744	32.7217	32.4783	32.6551	32.5893	32.6444	32.4856	32.3412	32.5944	32.3748	32.5379	32.469	32.6683	32.5322	32.5297	0.201328
TPM3	P06753-6	23.891	24.2942	24.0667	23.8149	24.8317	24.8396	24.8037	24.5305	24.7573	24.3983	24.3347	24.4356	23.9942	23.7192	24.2094	24.6999	24.6312	23.7066	0.226141
HEXA	P06865;P06865-2	27.9215	28.062	28.1234	28.2532	28.0406	28.0769	27.9849	28.0885	27.9692	28.0568	28.1601	27.9111	27.897	27.8064	27.9154	28.0226	28.1402	27.8367	0.206876
HIST2H2BE;HIST1H2BB;HIST1H2BO;HIST1H2BJ;HIST3H2BB	Q16778;P33778;P23527;P06899;Q8N257;Q6DRA6	31.7935	30.6432	30.7238	31.8899	30.8723	30.5668	30.6156	30.9766	30.8674	30.7835	30.5566	30.4367	30.6872	30.8065	31.4388	30.6269	31.9316	30.6044	0.835868
EPHX1	P07099	25.9156	25.6384	25.3809	26.2798	26.0694	25.8539	26.0077	26.1129	25.7143	25.9263	25.7468	25.4843	26.0744	25.4682	25.5914	26.1654	25.9859	26.0082	0.155835
DBI	P07108;P07108-3;P07108-2;P07108-4;P07108-5;P07108-6	30.5639	30.6022	30.5411	30.5841	30.4977	30.5916	30.5249	30.4892	30.5162	30.4662	30.5666	30.5117	30.4541	30.3887	30.4353	30.3369	30.4305	30.4755	0.00512518
LDHB	P07195;Q6ZMR3;P07864	33.8947	34.0456	33.989	33.7854	33.8869	34.0649	33.8768	33.9956	33.9638	33.7286	33.6874	33.7753	33.7639	33.994	33.8228	33.8459	34.0764	33.9414	0.0889507
NEFL	P07196	26.3636	26.7632	26.5576	26.6444	26.8179	26.7976	26.5265	26.7445	26.9038	26.9604	26.8545	26.8252	26.6826	26.8006	26.8489	26.7456	26.7007	26.8583	0.173148
NEFM	P07197;P07197-2;P12036-2;P12036	29.4944	29.293	29.3994	29.6232	29.5204	29.4232	29.4697	29.5193	29.5076	29.6254	29.4017	29.5323	29.5725	29.5772	29.5403	29.5995	29.4026	29.6136	0.332968
CENPB	P07199	21.5262	21.1488	21.9352	21.9778	21.1808	21.1119	23.1892	22.0093	21.4897	22.0801	21.7502	22.2461	22.1391	21.3854	22.42	21.8849	21.8836	20.9978	0.422075
GPX1	P07203;P07203-2	28.6215	28.7909	28.7545	28.8199	28.7659	28.7916	28.4785	28.6643	28.5672	28.7241	28.7591	28.7103	28.629	28.6512	28.7605	28.866	28.6293	28.694	0.0758853
P4HB	P07237	31.9238	31.9056	32.0383	32.2347	32.2066	32.1245	32.2581	32.3775	32.3129	32.117	32.0458	32.0716	32.3103	32.281	32.2409	32.2716	32.2673	32.2008	1.56418e-05
H1F0	P07305;P07305-2	25.6661	25.943	25.8457	26.616	25.6064	25.0795	26.5332	26.0642	26.7097	26.1481	25.8363	25.5634	26.7688	26.658	26.4735	24.5492	26.4994	25.4084	0.163241
ACYP1	P07311;P07311-2	26.741	26.8879	26.9555	26.9923	26.9968	26.9185	26.8424	27.0233	27.0503	26.9488	26.9378	26.8311	26.7747	26.9352	27.0299	26.8513	27.1427	27.0037	0.634506
CRYGD	P07320	25.1943	25.4548	25.6412	25.2707	25.161	25.9115	25.4575	25.9136	25.9553	24.9614	25.8594	25.982	24.8658	25.8071	25.5521	25.5737	24.8826	22.7408	0.294889
CTSD	P07339	27.8935	28.2647	28.1391	28.1276	28.1083	28.1453	28.2244	28.0366	28.0308	28.097	28.0463	28.0528	27.854	28.032	28.1413	28.0741	28.0431	27.9602	0.759274
ANXA2;ANXA2P2	P07355;P07355-2;A6NMY6	31.0644	30.9903	30.9512	31.023	31.1037	31.1763	31.1871	31.2068	31.2729	31.0288	31.0347	31.0814	30.5721	30.5433	30.7036	31.2543	31.3543	31.247	2.31302e-07
CAPN1	P07384	27.9724	28.2469	28.0749	28.0859	28.1376	28.2961	28.0723	27.9905	28.1138	28.0958	28.3413	28.1493	27.9163	27.8037	27.9717	28.034	28.2515	28.096	0.0612705
TUBB	P07437;A6NNZ2;Q9H4B7	33.6788	33.7082	33.8011	33.6974	33.7475	33.6412	33.6917	33.6679	33.5874	34.0024	34.1185	33.7325	33.4791	33.7573	33.7814	33.7646	33.6063	33.598	0.0716889
PSAP	P07602;P07602-2;P07602-3	31.344	30.9983	31.0797	31.0164	31.0941	31.3957	31.1678	31.0773	31.1025	31.0238	31.0795	31.1303	31.1846	31.1156	31.1748	30.8727	31.2143	31.0107	0.805401
HEXB	P07686	28.1461	28.0593	28.1395	28.158	28.1776	28.1706	28.1903	28.1208	28.2109	28.1707	28.3248	27.9448	28.1647	28.0042	28.1692	28.1052	28.236	28.1874	0.914834
CTSL	P07711	24.5685	25.0887	24.8136	24.6779	24.8025	24.6657	24.9402	24.4831	24.7099	25.0342	24.916	24.7373	24.4806	24.3627	24.5403	24.7851	25.0184	24.7233	0.098194
PFN1	P07737	32.8643	32.9741	33.1996	32.9547	32.8763	33.0056	32.7946	33.1071	33.0678	32.9069	32.9239	32.8401	32.6952	33.0108	33.0265	33.1026	33.0682	33.004	0.619702
BPGM	P07738	26.0441	26.1309	26.3506	26.1704	26.3755	26.2497	26.0255	26.0044	26.2679	25.9821	25.99	26.1426	25.8306	26.0749	25.9825	26.1374	26.2684	26.1268	0.0932714
APRT	P07741;P07741-2	32.4747	32.5581	32.708	32.5986	32.6448	32.6814	32.4394	32.6512	32.6507	32.5966	32.5449	32.5731	32.5283	32.6539	32.632	32.5364	32.6214	32.5432	0.858199
EPRS	P07814	32.4351	32.5171	32.5658	32.4309	32.4702	32.4962	32.3309	32.4744	32.5789	32.5198	32.6174	32.4802	32.3352	32.5666	32.5014	32.5371	32.4298	32.4386	0.839138
CTSB	P07858	26.8517	26.9518	26.9025	26.7265	26.936	27.1636	26.9195	27.1888	27.1878	26.6874	26.9846	26.7277	26.9534	26.9773	26.8286	26.8794	26.9527	26.6986	0.249743
HSP90AA1	P07900;P07900-2;Q14568;Q58FG0	35.5739	35.8266	35.8509	35.8056	35.8746	35.7824	35.6993	35.7099	35.8114	35.6647	35.6774	35.7543	35.6586	35.833	35.8471	35.8003	35.7122	35.73	0.655136
GALT	P07902;P07902-2	25.1035	25.1061	25.1036	25.1723	24.9809	25.0052	24.7758	24.7639	25.2678	25.2673	25.3423	24.8633	24.9852	25.1481	25.0857	24.9968	25.0307	25.2264	0.742128
HNRNPC	P07910;P07910-3;O60812;B2RXH8;P0DMR1;B7ZW38	24.726	24.1045	24.6283	24.5065	24.3059	24.245	24.6469	24.5132	24.841	25.3377	25.1841	25.1093	25.2111	25.0655	25.1216	24.8712	24.779	25.2493	0.000778737
HNRNPC	P07910-2;P07910-4	30.5489	30.679	30.6236	30.9764	30.5452	30.5033	30.5906	30.4555	30.5753	30.7913	30.8894	30.9881	30.973	30.7742	30.8258	30.7778	30.8211	31.1411	0.0434687
UQCRH	P07919	24.4273	25.0737	24.5984	25.1206	24.2991	24.5685	24.7351	24.6073	24.3419	24.0032	24.2213	24.5822	24.4879	24.6972	24.6961	24.518	24.9146	24.2891	0.562164
LAMB1	P07942	21.6316	21.4904	21.1828	21.5793	21.535	21.0484	21.6516	21.6904	21.5324	21.5187	21.6015	21.1759	21.5237	21.2704	21.335	21.8253	20.7422	20.6272	0.506014
TPM2	P07951	27.4265	27.3711	27.4069	27.3612	27.3626	27.276	27.2526	27.2976	27.5836	27.2293	27.4048	27.2511	27.1034	27.3393	27.3356	27.4616	27.1776	26.9903	0.574066
FH	P07954-2;P07954	29.9324	29.9986	30.031	29.9937	29.9198	30.0478	29.8903	29.9459	30.006	30.0953	30.1223	30.0637	29.9869	30.0318	30.0654	29.8876	29.9287	29.8999	0.00548436
ERCC1	P07992;P07992-4;P07992-2;P07992-3	25.1939	24.8606	24.9272	23.902	24.4299	24.4031	24.8149	24.9656	22.5734	24.3848	26.4975	25.2277	23.9951	25.2251	24.4754	24.028	25.2897	24.1362	0.445586
SP1	P08047-3;P08047;P08047-2	25.3762	25.262	25.7324	25.1045	25.5583	25.4794	25.4538	25.5361	25.6886	25.4554	25.6795	25.3159	25.3847	25.3088	25.5262	25.5426	25.667	25.6225	0.589118
HSPA1A	P08107;P08107-2	35.3714	35.4711	35.7019	35.5898	35.6167	35.653	35.4369	35.6177	35.7607	35.5871	35.5723	35.5615	35.526	35.7384	35.6982	35.6405	35.5545	35.6731	0.711968
ANXA6	P08133;P08133-2	32.1413	32.2366	32.169	32.2817	32.369	32.1631	32.2671	32.1361	32.1283	32.2817	32.2451	32.2077	32.1175	32.0802	32.1644	32.2214	32.1804	32.0587	0.159624
SLC3A2	P08195-2;P08195-3;P08195;P08195-4	26.9665	26.9562	26.8534	27.1351	27.0936	26.8092	27.8193	27.907	27.7471	27.2977	27.0973	26.9838	27.5166	27.0705	27.578	27.6745	27.8542	27.4418	0.000186588
GUSB	P08236-3;P08236-2;P08236	24.8562	25.0788	24.9467	25.4349	25.4084	25.3473	25.0844	25.2574	25.3864	25.2959	25.2316	25.0034	25.2618	25.0648	24.9236	25.3963	25.3151	25.1031	0.0291384
PFKM	P08237;P08237-3;P08237-2	28.664	28.9907	28.7974	28.9409	29.0417	28.9271	28.8309	28.8268	28.8266	28.7562	28.8803	28.6891	28.7049	28.728	28.8677	28.9278	28.8212	28.8443	0.160776
HSP90AB1	P08238;Q58FF7;Q58FF6	34.4029	34.6565	34.6632	34.6518	34.6959	34.6325	34.5168	34.6188	34.6524	34.4982	34.5802	34.5486	34.4268	34.7583	34.7095	34.6932	34.5619	34.6502	0.756184
SRPR	P08240;P08240-2	23.8219	24.1636	24.0913	24.0904	24.1264	22.9513	24.3241	24.4645	24.9435	24.6024	24.5553	24.5269	24.1609	24.1178	24.5329	24.19	24.8848	24.9464	0.0517556
ASNS	P08243-2;P08243;P08243-3	31.5744	31.6148	31.8249	31.8779	31.8004	31.6913	31.59	31.5519	31.6261	31.6579	31.8142	31.5552	31.4178	31.532	31.6571	31.7051	31.6271	31.5818	0.131361
HMBS	P08397-2;P08397;P08397-4;P08397-3	29.6303	29.8591	29.4674	29.3668	29.5411	29.5163	29.5397	29.1978	29.1726	29.3751	29.493	29.6718	29.425	29.4714	29.2842	29.2552	29.3054	29.1151	0.0447345
PDHA1	P08559-3;P08559;P08559-2;P08559-4;P29803	28.2449	28.522	28.3848	28.6407	28.5023	28.4185	28.2686	28.2735	28.2637	28.5264	28.5165	28.5735	28.6683	28.3664	28.4689	28.2987	28.4307	28.4464	0.0490806
SNRPB2	P08579	29.0391	28.9078	28.7298	28.9264	28.9282	29.0011	28.7713	28.6999	28.6712	29.033	29.0458	28.9535	28.9642	28.8108	28.9199	28.6139	28.8199	28.7848	0.0102634
SNRNP70	P08621;P08621-2;P08621-3;P08621-4	31.4659	31.4364	31.6119	31.5712	31.6393	31.6781	31.4981	31.6819	31.8644	31.7119	31.6519	31.6582	31.5919	31.5452	31.6166	31.7422	31.7755	31.9162	0.0377523
VIM	P08670;P41219;P41219-2;P14136-3;P14136;P14136-2;Q8N1N4-2;Q8N1N4	35.1322	35.2512	35.4259	35.4581	35.4917	35.32	35.2912	35.3875	35.5147	35.3584	35.251	35.3919	35.2148	35.5027	35.4352	35.4957	35.3861	35.4017	0.514579
RPS17L;RPS17	P0CW22;P08708	31.3466	31.5969	31.5179	31.3962	31.5029	31.4959	31.4755	31.3857	31.4186	31.4025	31.583	31.5175	31.2882	31.5145	31.639	31.5691	31.422	31.3032	0.952212
GNAI3	P08754	23.2548	23.0291	20.3059	24.0903	22.6781	23.8371	23.7833	24.5366	24.5027	23.8918	23.9863	22.6775	23.8058	23.7314	22.6316	24.0886	24.2067	24.3718	0.109913
ANXA5	P08758	32.9515	32.9772	32.8652	32.8597	32.9539	33.1336	33.0127	32.8937	32.8584	32.8631	32.9433	33.056	33.0214	32.8747	32.958	32.7493	32.9411	32.6852	0.322199
KRT16	P08779	21.5248	22.4486	22.1276	22.0969	21.0865	21.3838	21.1784	20.4289	19.7561	20.808	20.442	21.3664	21.0439	27.7815	21.3362	21.0258	21.47	21.8958	0.371292
RPSA	P08865	33.032	32.9722	32.8565	32.9583	33.029	32.8898	33.041	32.9446	32.8058	33.0438	33.1393	32.9749	32.8025	32.8736	32.936	33.0065	32.9668	32.7241	0.385546
CD63	P08962-3;P08962-2;P08962	25.1869	25.4804	25.3986	23.3534	20.7857	21.6923	23.2319	24.5393	23.4867	25.4508	25.6926	25.444	25.6931	25.63	26.0148	23.6671	22.9235	24.317	9.7651e-05
MRPL3	P09001	24.8582	24.1196	24.1749	25.176	24.5939	24.1319	25.7731	24.2814	24.259	25.0101	24.0551	24.5063	25.8206	24.2604	24.0405	25.6153	24.5855	25.3484	0.76574
SNRPA	P09012	30.2644	30.2565	30.2467	30.3677	30.3321	30.3881	30.4098	30.3407	30.2976	30.4617	30.4301	30.4099	30.4127	30.3414	30.3083	30.3342	30.3501	30.349	0.00205184
POU2F2;POU2F3;POU2F1	P09086-4;Q9UKI9-3;Q9UKI9;Q9UKI9-2;P09086-3;P09086-2;P09086;P09086-5;P14859-4;P14859-5;P14859-3;P14859;P14859-2;P14859-6	23.9353	23.8857	23.2574	23.7349	23.2429	24.2411	24.5595	24.8623	24.1345	24.226	24.9786	24.0473	23.1138	22.4842	23.6177	23.1445	25.0778	24.3793	0.0806691
ENO2	P09104;P09104-2	25.7094	25.6559	25.8608	25.7196	25.9231	26.1782	25.7213	25.8198	25.9651	25.9251	25.8977	25.8844	25.5014	25.6478	25.7782	25.6946	25.9062	25.8843	0.169518
ACAA1	P09110;P09110-2	23.8013	23.244	22.7337	23.1753	24.1216	22.8542	23.7607	24.3231	23.5992	24.4287	24.1777	23.024	24.0085	22.6289	24.1145	24.8168	24.7098	23.3011	0.511572
SRP19	P09132;P09132-2	26.1881	26.5747	24.5231	21.9647	24.3385	23.8282	24.7568	24.521	25.3971	26.1115	26.4211	26.0563	25.4174	26.2806	25.7896	25.1035	24.0258	24.4426	0.0063531
GSTP1	P09211	31.7146	31.8739	31.9368	31.9869	31.941	31.9209	31.8495	31.9032	31.9634	32.0283	32.0446	31.8229	31.9281	31.9389	31.9663	31.8603	31.918	31.8168	0.343182
SNRPC	P09234	28.3047	28.2109	27.9392	28.0389	28.3326	28.6039	28.3072	28.0932	28.1879	28.2981	28.3604	28.2171	28.4252	27.9991	28.1546	28.1761	28.491	28.5119	0.61686
LGALS1	P09382	25.2894	25.6436	25.4974	25.1773	25.4972	25.2755	25.3122	25.5339	25.0569	25.4348	25.3749	25.2777	25.2345	25.4104	25.3676	25.4576	25.0564	25.2288	0.681368
QDPR	P09417;P09417-2	26.8669	27.2491	27.2612	27.2037	27.4139	27.1157	26.9192	27.053	27.3462	27.273	27.3232	27.1715	26.9968	27.106	27.1836	27.3135	27.1204	27.2896	0.625391
HMGB1	P09429;B2RPK0;P23497	30.5807	30.3057	30.3911	30.3913	30.4811	30.6499	30.2564	30.3237	30.6091	29.8552	30.3646	30.0606	29.8519	30.2434	30.3343	29.997	30.4235	30.0461	0.126527
RBP1	P09455;P09455-2;P09455-3	26.2818	26.6595	26.8505	26.8897	26.8187	26.7643	26.7099	26.5978	26.8599	26.9127	26.9352	26.8263	26.5205	26.4625	26.3632	26.713	26.6032	26.3885	0.0334465
TPM1	P09493-3;P09493-9;P09493-8	27.7983	27.4708	27.5684	27.449	27.4305	27.7063	27.644	27.5967	27.7201	27.547	27.4371	27.4622	27.6917	27.4502	27.4545	27.5519	27.6305	27.5433	0.529031
TPM1	P09493-5	25.4644	24.8228	25.3746	25.2114	25.0046	25.2639	25.1763	25.4487	25.775	25.9751	25.8135	25.7321	25.3079	26.1016	26.1612	25.3051	25.3525	25.6856	0.0511064
CLTA	P09496-2;P09496-4;P09496-3;P09496;P09496-5	30.5415	30.3202	30.4184	30.3983	30.4445	30.3649	30.4667	30.461	30.542	30.4377	30.3455	30.4277	30.3479	30.4707	30.5221	30.4649	30.5716	30.5142	0.309631
CLTB	P09497-2;P09497	29.2125	28.7663	29.006	28.6522	28.8865	29.0452	28.7965	28.8631	29.1603	28.7848	28.762	28.7333	28.7775	28.8318	28.891	28.779	28.8901	28.9639	0.527652
ANXA4	P09525;P09525-2	27.1438	27.1132	27.1948	26.9604	27.1669	27.1768	27.0196	27.2181	27.2917	27.1416	27.1893	27.1797	27.1088	27.2147	27.1876	27.303	27.1702	26.9802	0.953092
CNP	P09543-2;P09543	26.2697	26.0872	26.3943	26.4765	26.2317	26.3699	26.2616	26.5809	26.5777	26.409	26.1003	26.3223	26.4195	26.3449	26.3449	26.5735	26.6443	26.3824	0.180957
DLD	P09622-3;P09622;P09622-2	28.8228	28.8184	29.0047	28.8183	28.9346	28.9631	28.8807	28.8552	28.9765	28.8623	29.1804	28.9593	28.8147	28.9391	28.982	28.8118	28.9611	29.1405	0.796969
HNRNPA1;HNRNPA1L2	P09651;P09651-2;P09651-3;Q32P51	32.069	31.9626	31.8886	32.0352	31.874	31.8511	32.0896	32.0504	32.0688	32.461	32.4733	32.3912	32.6791	32.5336	32.5294	32.3113	32.1543	32.2606	7.0168e-07
SNRPA1	P09661	30.917	30.8117	30.787	30.7173	30.7441	30.861	30.6647	30.4882	30.6256	30.6935	30.7263	30.8379	30.8003	30.5484	30.7169	30.5206	30.7388	30.6694	0.0706328
PARP1	P09874	32.7503	32.9846	32.7587	32.932	32.9239	32.8565	32.5994	32.8325	32.924	32.9496	32.8329	32.9432	32.4905	32.5815	32.6142	32.8859	32.9002	32.927	0.00619927
POLA1	P09884	28.8926	29.0915	28.9978	28.919	28.9515	29.0958	28.9703	28.9319	28.9829	29.0717	29.1685	29.0086	28.9119	29.0235	29.0993	28.8246	28.8991	28.937	0.161408
UCHL1	P09936	31.4821	31.512	31.4332	31.543	31.6068	31.454	31.5249	31.5757	31.4254	31.4132	31.3234	31.567	31.2421	31.3876	31.2113	31.6284	31.3475	31.3142	0.126086
LTA4H	P09960;P09960-4;P09960-2;P09960-3	30.919	31.08	31.0491	30.9621	31.0422	31.094	30.9483	31.0026	31.0543	31.0083	31.0861	30.9748	30.8385	30.9263	30.9865	31.0797	30.9953	30.9396	0.403227
ALDOC	P09972	28.8263	29.1412	29.1307	29.1631	29.3992	29.2844	29.3122	29.261	29.2431	29.3189	29.3999	29.0718	29.1152	29.0524	29.2751	29.4337	29.274	29.451	0.0700542
H2AFV;H2AFZ	Q71UI9;P0C0S5;Q71UI9-4;Q71UI9-2;Q71UI9-3	26.968	26.4295	26.174	27.1923	26.9425	26.0725	25.3267	27.1159	27.3159	26.7891	26.3822	26.7278	26.7657	27.1235	27.0805	27.1321	27.8806	26.6446	0.701599
HIST1H2AJ;HIST1H2AH;H2AFJ;HIST1H2AD;HIST1H2AG	Q99878;Q96KK5;Q9BTM1;P20671;P0C0S8;Q9BTM1-2	31.4569	30.672	30.5783	31.9852	31.026	30.479	30.7496	30.9734	30.6197	30.6596	30.112	30.7529	30.391	30.5797	31.2829	30.9364	31.9173	30.5874	0.643346
EEF2KMT;FAM86B1;FAM86B2	Q96G04-2;Q8N7N1;Q96G04;P0C5J1	22.2642	24.1576	23.2509	22.1388	20.8532	24.3339	21.4279	22.7293	22.9762	22.2215	21.4553	21.3248	21.7389	21.7736	20.7341	21.39	22.8561	23.2518	0.361163
POLR2M;GCOM2	P0CAP2-3;P0CAP2;P0CAP2-2;Q9BZD3	21.9598	21.9123	21.1613	20.7044	21.4274	22.4429	22.2996	22.4592	21.3842	20.5703	22.8118	21.5549	21.4098	21.5614	21.6277	21.4445	21.3048	21.7024	0.905276
CHTF8	P0CG12	25.1677	24.9596	25.0147	25.0172	25.0292	24.9917	25.0357	25.1625	25.1753	25.1021	25.1346	25.0255	24.8572	24.9574	25.0257	25.2466	25.2449	25.3133	0.00228837
CHTF8	P0CG13	24.1176	24.1496	23.7905	23.7649	23.85	23.598	23.8747	23.799	23.6754	23.4372	23.7118	23.7237	23.8104	23.4992	23.6476	23.8378	23.4559	23.588	0.0770676
TMSB15B;TMSB15A	P0CG35;P0CG34	27.7456	27.469	27.778	27.2839	27.5782	27.6249	27.5145	27.6343	27.8232	27.607	27.5926	27.4586	27.7358	27.3295	27.5406	27.6009	27.6636	27.643	0.652662
TRAPPC2B;TRAPPC2	P0DI82;P0DI81;P0DI81-3;P0DI81-2	24.8441	24.8142	26.4953	26.3005	26.2911	25.2314	26.2109	25.4517	27.0059	26.67	25.2655	26.2514	26.7829	26.7842	27.2818	25.0679	26.2286	26.3322	0.237776
FDX1	P10109	25.5292	25.2774	25.6052	25.1983	25.6343	26.085	25.7984	25.558	25.2721	25.3407	25.2487	25.2376	25.9088	25.62	25.8021	26.0108	25.7054	25.9131	0.0943881
TROVE2	P10155;P10155-3;P10155-5;P10155-4;P10155-2	29.3922	29.5008	29.3932	29.3743	29.3925	29.5233	29.4024	29.2839	29.2733	29.2737	29.5588	29.3383	29.2038	29.2268	29.3492	29.2121	29.3048	29.2569	0.0927978
GAA	P10253	28.0212	28.1557	28.2307	28.2929	28.0942	28.1654	28.0082	28.1423	28.1552	28.3349	28.4493	28.1224	28.1609	28.1063	28.2147	28.1335	28.1467	28.0761	0.241031
ARAF	P10398;P10398-2	25.0854	25.1457	25.4753	24.8027	25.0606	25.5204	25.0279	25.2189	25.4267	24.7663	25.0147	25.104	25.3183	24.9693	25.1673	24.8542	25.3537	25.2051	0.765717
HIST1H1E	P10412;Q02539;P16401	23.5713	22.6202	24.5916	24.5886	23.1429	23.3186	28.7153	24.3617	26.0445	23.5308	23.6831	23.2973	23.2267	25.6416	24.8287	25.957	23.5224	23.3227	0.136754
DLAT	P10515	26.8164	26.8675	26.8551	26.9828	26.9998	26.7415	26.9125	26.843	26.8312	27.1309	27.1047	27.248	27.0729	26.846	27.0925	27.1052	26.8986	27.1016	0.0191621
PTPRF	P10586-2;P10586;P23468-3;P23468-7;P23468-5;P23468-4;P23468-6;P23468;P23468-2	27.2961	27.4238	27.4918	27.351	27.341	27.4492	27.3334	27.5512	27.4892	27.4124	27.3908	27.3939	27.4176	27.3988	27.4324	27.4582	27.4415	27.5337	0.525577
TXN	P10599;P10599-2	31.5155	31.7618	31.8285	31.8494	31.8621	31.9449	31.858	31.9448	31.9194	31.4824	31.7888	31.8203	31.4393	31.8012	31.7975	31.8776	31.8133	31.7646	0.220799
COX5B	P10606	26.0664	26.0134	25.3678	27.1684	26.7303	26.8092	26.899	27.1704	26.6955	26.635	26.2959	26.2774	26.6565	26.4489	26.4261	26.9446	27.1212	26.5551	0.00137373
CTSA	P10619-2;P10619	25.392	25.3954	24.9553	25.3994	25.4594	25.536	25.5733	25.5679	25.4023	25.2652	25.4555	25.2637	25.6178	25.4714	25.4804	25.1681	25.5663	25.3242	0.220925
MAPT	P10636-3;P10636-2;P10636-4;P10636-5;P10636-6;P10636-7;P10636-8;P10636;P10636-9	23.2187	23.3971	23.0998	23.4318	22.857	23.1301	23.1892	23.2976	23.1345	23.3898	22.9897	23.4169	23.303	22.6166	20.0053	23.4514	23.4664	23.5662	0.220651
PRKAR1A	P10644;P10644-2;P31321	27.9704	28.2333	28.2955	28.3565	28.2386	28.2985	28.2254	28.2457	28.3817	28.2244	28.3082	28.2382	28.2868	28.3458	28.3069	28.167	28.2531	28.1652	0.302252
UROS	P10746	24.5401	24.9018	24.6054	25.0435	25.1792	25.0053	24.8047	24.6314	24.4067	24.6763	24.5677	24.3859	24.5509	24.7496	24.6487	24.1015	24.4372	24.4279	0.00263503
ESD	P10768	30.9389	31.1512	31.1036	30.9103	30.9043	31.0453	30.9017	31.1007	31.1272	30.769	30.9918	30.8265	30.6268	31.0705	30.9947	31.0315	31.0629	30.9304	0.413632
HSPD1	P10809;P10809-2	33.7721	33.8074	33.744	33.7573	33.7737	33.8205	33.7693	33.6264	33.6082	33.9298	34.0045	33.9982	33.8622	33.7894	33.8192	33.7056	33.7065	33.7533	9.03249e-05
HSPA5	P11021	32.1106	32.2127	32.3126	32.6599	32.6318	32.4315	32.5495	32.6679	32.6734	32.5031	32.2951	32.3182	32.6312	32.6485	32.6056	32.8169	32.5546	32.6197	0.0007746
LAMC1	P11047	20.4691	19.5664	19.7706	21.4038	21.4172	20.9845	20.8401	21.3117	21.8857	21.65	20.2307	21.626	22.504	22.0439	21.9137	21.6079	21.1759	21.6669	0.00320132
ACP2	P11117;P11117-2	24.0402	21.3751	23.5966	24.4303	23.934	23.5884	24.3089	24.5341	24.6094	22.7683	23.9957	23.6563	24.1426	23.5471	23.4355	23.9247	24.5835	23.6722	0.240109
HSPA8	P11142;P11142-2	34.3124	34.5214	34.6285	34.6891	34.6757	34.5949	34.5043	34.5874	34.7183	34.6589	34.5702	34.4864	34.5437	34.6636	34.6606	34.6595	34.529	34.5702	0.447442
EPB41	P11171-2;P11171;P11171-4;P11171-3;P11171-7;P11171-5;P11171-6	28.2115	28.6521	28.5274	28.6656	28.7903	28.5858	28.5295	28.6028	28.7	28.6272	28.672	28.666	28.6153	28.621	28.6463	28.6291	28.6487	28.6663	0.252262
UMPS	P11172;P11172-3;P11172-2;P11172-4	29.2378	29.4235	29.3112	29.443	29.4557	29.3846	29.365	29.3496	29.3283	29.389	29.3065	29.4295	29.3033	29.2708	29.2561	29.3666	29.3904	29.2115	0.157196
PDHB	P11177-2;P11177;P11177-3	28.8663	29.0863	29.067	29.2565	29.1483	29.2681	28.9972	29.0883	29.0957	29.4503	29.3843	29.31	29.173	29.178	29.177	29.213	29.2247	29.3811	0.000726332
DBT	P11182	23.513	24.411	22.6182	24.1476	23.0322	22.3358	24.6131	22.8297	24.1638	24.8851	24.997	24.2227	24.8465	24.6562	24.516	24.3018	24.488	24.6029	0.0708332
PYGB	P11216	29.4034	29.7212	29.5628	29.6454	29.7309	29.7341	29.501	29.5617	29.4295	29.6012	29.6671	29.54	29.5255	29.5394	29.565	29.3757	29.5349	29.5046	0.0652708
RALA	P11233	24.9829	25.125	25.4398	25.8573	25.4103	25.1535	25.6615	25.8714	25.8959	25.5666	25.6676	25.3175	25.4873	25.4346	25.6361	25.9473	25.961	25.7839	0.0129328
BCR	P11274-2;P11274	26.0644	26.4984	26.3659	26.7128	26.4328	26.3267	26.3226	26.1136	26.1863	26.3809	26.2675	26.4095	26.0863	26.2618	26.3226	26.3119	26.1532	26.335	0.263209
LAMP1	P11279;P11279-2	22.5125	24.8162	22.6845	24.9584	24.9308	24.8227	25.2054	25.26	25.4036	24.9537	24.7406	24.9014	24.8101	24.8133	24.6754	25.2951	25.1637	25.3311	0.00727822
ACADM	P11310;P11310-2	28.8418	28.8653	29.0178	28.9948	28.8974	28.8879	28.8248	28.8896	28.903	29.2208	29.2449	29.2099	29.0528	29.0086	29.0198	28.9646	28.953	29.1179	0.000214942
TOP1	P11387;Q969P6-2;Q969P6	28.7874	28.9354	28.6526	29.0184	28.9014	28.794	28.8142	28.7827	29.1931	28.9917	28.8166	28.7508	29.0494	29.0824	28.9182	28.9804	28.9503	28.7913	0.529766
TOP2A	P11388-4;P11388;P11388-2;P11388-3	28.4591	28.3277	28.2815	28.5035	28.0582	28.2517	28.8064	28.7494	28.789	28.5205	28.5647	28.1654	29.0397	28.5522	28.6485	28.2023	28.7543	28.3229	0.048115
G6PD	P11413;P11413-2;P11413-3	30.141	30.1339	30.2529	30.2652	30.2568	30.3318	30.1273	30.3045	30.2866	30.1731	30.3761	30.2049	30.1471	30.171	30.2127	30.1002	30.2589	30.2089	0.43429
UBL4A	P11441	28.4931	28.5974	28.5424	28.6422	28.7246	28.5949	28.5979	28.4898	28.6405	28.4741	28.519	28.6668	28.2624	28.4129	28.4579	28.7118	28.5507	28.5546	0.0274347
ESRRA	P11474-2;P11474	21.0705	22.1039	21.0255	20.9079	21.4798	22.0426	21.5846	22.4387	21.1515	20.8459	21.9586	22.0441	21.9765	22.6702	21.7841	21.3505	21.5789	21.062	0.54057
PC	P11498;P11498-2	25.9209	25.8983	26.1289	25.6929	25.4899	26.0141	25.4893	25.8189	25.8056	26.2715	26.1307	25.9906	26.4828	26.3257	26.079	25.9142	25.8493	25.7726	0.00884121
MTHFD1	P11586	32.8605	32.9564	32.9583	32.9366	32.9996	32.935	32.8808	32.9328	32.8813	32.9513	32.9886	32.9108	32.8273	32.8687	32.9251	32.9274	32.8963	32.9007	0.167833
IGF2R	P11717	26.8964	27.0515	26.9506	27.145	27.1129	26.821	27.112	27.2411	27.3449	27.1206	27.0444	26.96	26.6462	26.7684	26.7866	27.3636	27.3705	27.3167	0.000181239
ADH5	P11766	28.7159	28.95	28.9734	28.9534	28.97	28.9568	28.6893	28.8028	28.8303	28.8328	29.0096	28.7509	28.8581	28.6735	28.8132	28.8698	28.7891	28.7644	0.225489
CDK4	P11802;P11802-2;Q96Q40-2;Q96Q40-4;Q96Q40-3;O94921-3;Q96Q40-5;Q96Q40;O94921-2;O94921	29.5905	29.6478	29.5129	29.3642	29.4489	29.6357	29.3984	29.4443	29.3872	29.4157	29.2991	29.3345	29.4611	29.5838	29.6002	29.3062	29.3961	29.3766	0.0123774
PRPS2	P11908;P11908-2	27.6132	28.0947	27.8658	28.3161	28.3427	27.7762	27.8121	27.7788	27.6355	27.8556	27.8077	27.9514	27.6375	27.4788	27.6564	28.1562	27.8297	27.6139	0.107982
PABPC1	P11940;P11940-2;Q9H361;Q4VXU2;Q4VXU2-2;Q96DU9-2;Q96DU9	32.6136	32.62	32.6667	32.7339	32.7414	32.6786	32.713	32.8402	32.8206	32.8357	32.6513	32.7197	32.7175	32.9679	32.9166	32.7769	32.7812	32.7014	0.0490631
PCNA	P12004	31.0746	31.2851	31.2637	31.1324	31.1858	31.2029	31.0734	31.1857	31.0961	31.262	31.3514	31.0993	31.1743	31.2597	31.1608	31.2604	31.2284	31.1773	0.554434
HARS	P12081-4;P12081;P12081-3;P12081-2	30.2914	30.4678	30.3831	30.5855	30.5661	30.5262	30.3549	30.386	30.342	30.4482	30.4761	30.5212	30.4091	30.3615	30.4427	30.2297	30.3547	30.2729	0.000532656
COL6A1	P12109	25.5239	24.9865	25.6413	25.58	25.3415	25.8609	25.9463	26.0161	26.2642	25.3622	25.2543	25.1593	25.8163	25.6465	25.5529	25.7043	26.1216	26.0021	0.00490976
IMPDH2	P12268	32.3523	32.5211	32.6022	32.5785	32.6331	32.6085	32.4269	32.5683	32.5021	32.5805	32.5763	32.4563	32.3528	32.6392	32.5476	32.6307	32.4723	32.4785	0.735242
TPR	P12270	31.2516	31.4076	31.2108	31.3982	31.4346	31.2568	31.2994	31.2463	31.2264	31.383	31.2437	31.4884	31.2285	31.3055	31.3239	31.3455	31.2065	31.1759	0.401869
CKB	P12277;P06732	35.0091	35.0557	35.1135	35.0369	35.0481	35.0742	35.0118	35.0824	34.9542	35.0544	35.1198	34.9455	34.8679	35.0488	35.0468	34.9961	35.0419	34.9489	0.713565
ANXA3	P12429	22.7687	21.859	21.5606	21.5396	21.7214	22.6161	21.3519	22.3487	21.7172	22.7414	23.2251	22.5852	22.4675	21.7465	21.2342	22.0009	22.4201	22.2439	0.185757
CKMT1A	P12532;P12532-2	29.7098	29.6086	29.7453	29.9058	29.9184	29.8383	29.8064	30.1132	29.9498	29.8931	29.7714	29.6434	29.8416	29.8808	29.9037	30.0609	29.8586	29.7626	0.0935625
BCKDHA	P12694;P12694-2	25.0554	24.8221	24.9107	25.2166	24.9638	24.9594	24.8369	24.792	24.8694	25.6677	25.4049	25.5644	25.1631	25.3193	25.2846	25.0797	25.1668	25.2447	4.20715e-05
ACTN1	P12814-2;P12814;P12814-3;P12814-4;P35609-2;P35609;Q08043	30.0648	30.2026	30.0449	30.3171	30.2956	30.2023	30.2226	30.1158	30.0541	30.3178	30.2094	30.2237	30.1613	30.222	30.2257	30.2065	30.1096	30.0646	0.0478988
SRC	P12931;P12931-2;P08631-3;P08631-2;P08631-4;P08631;P06239;P06239-3	24.8122	24.7341	25.0072	24.9924	24.8609	24.8848	24.9291	25.038	24.9432	24.7612	25.0874	25.1341	25.0715	24.6986	25.0309	24.9997	25.1262	24.9388	0.726362
PEPD	P12955;P12955-3;P12955-2	30.0847	30.2501	30.3898	30.1667	30.1875	30.2338	30.1181	30.1277	30.2963	30.0776	30.1621	30.1331	30.1353	30.109	30.2649	30.0811	30.3282	30.2708	0.749319
XRCC6	P12956;P12956-2	33.4345	33.547	33.4164	33.5844	33.617	33.5358	33.4145	33.3043	33.288	33.5397	33.5773	33.576	33.3779	33.3869	33.5233	33.3416	33.3754	33.3286	0.000554124
XRCC5	P13010	32.5594	32.699	32.6552	32.6364	32.7218	32.7314	32.5219	32.486	32.4921	32.5497	32.6619	32.6085	32.625	32.6083	32.6215	32.5713	32.5648	32.5808	0.00314565
UNG	P13051;P13051-2	24.68	24.7296	24.8323	24.8021	24.6804	24.788	24.9506	24.9361	25.0571	24.7124	24.9608	24.7337	24.6801	24.9869	25.2379	25.084	24.9441	25.037	0.102607
COX4I1	P13073	27.3671	27.0749	27.2928	27.1798	27.0967	27.2193	27.1072	27.3401	27.4231	27.2144	27.1863	27.1631	27.2133	27.0173	27.1768	27.2568	27.6309	27.4225	0.127111
ALAS1	P13196	21.0349	21.5984	21.0535	21.8451	21.1105	19.8593	20.3635	21.7832	22.3161	21.7397	21.3324	21.7511	21.6752	21.8468	21.7677	21.9239	21.7435	21.2582	0.611534
IFI30	P13284	27.0803	24.7065	26.5184	24.9505	24.4838	27.409	26.5801	25.8305	26.6617	24.7188	24.4897	24.7374	24.6696	21.7502	25.7132	26.418	21.6573	25.4941	0.422198
LAMP2	P13473-2;P13473;P13473-3	27.3217	27.9452	27.3119	27.5836	27.6605	27.7285	28.0383	27.3592	27.278	27.7032	27.9526	27.6838	27.7369	27.1538	27.3885	27.7619	27.6318	27.5134	0.691806
RNH1	P13489	30.376	30.3905	30.1756	30.1096	30.1476	30.4107	30.1409	30.1176	30.0355	29.7182	30.0334	29.9811	30.0618	30.1858	30.1369	30.057	30.1519	29.929	0.0238833
EEF2	P13639	34.9791	35.094	35.006	34.8137	34.937	35.0658	34.8727	34.9645	34.9646	34.8585	34.9958	34.8922	34.6908	35.0927	35.0305	34.8911	34.9854	34.8736	0.844263
KRT10	P13645;Q7Z3Y7;Q7Z3Z0;Q7Z3Y8;Q99456;Q14525;O76013-2;Q14532;O76014;O76015;O76013;Q7Z3Y9;Q2M2I5	26.553	27.9334	27.9092	28.0312	27.051	26.9997	25.5925	28.2963	27.1699	28.1489	26.5855	24.1925	27.9494	32.0494	28.679	26.6295	25.8514	26.0727	0.111891
PDIA4	P13667	31.3212	31.2157	31.4349	31.5836	31.5587	31.5506	31.469	31.5765	31.6801	31.5296	31.4438	31.3982	31.6573	31.5833	31.6308	31.6401	31.5781	31.6227	0.00166974
P4HA1	P13674-2;P13674;P13674-3	26.936	27.085	27.2282	27.2678	27.2858	27.1999	27.5662	27.6673	27.6486	27.4074	27.3153	27.2787	27.4655	27.412	27.3935	27.5458	27.514	27.3705	6.60916e-05
TPT1	P13693;P13693-2;Q9HAU6;Q56UQ5	29.488	29.5236	29.4217	29.5509	29.478	29.805	29.5952	29.3847	29.1997	29.485	29.5073	29.4424	29.423	29.4916	29.4488	29.5676	29.6409	29.3427	0.473389
ALAD	P13716;P13716-2	25.6541	25.6869	25.7859	26.0054	25.5079	25.8868	25.2444	25.6665	25.8658	26.0018	25.9761	25.5111	25.8792	25.8914	26.0446	25.5198	25.6346	25.7762	0.418971
PLS3	P13797;P13797-3;P13797-2;P13796	33.2329	33.2402	33.0471	33.0907	33.1037	33.2928	33.12	33.0909	32.9619	33.0043	33.0911	33.1168	33.1011	33.1526	33.1581	32.9928	33.0873	32.948	0.172906
APEH	P13798	28.8636	29.0189	28.9859	29.1885	29.0705	28.9654	28.8077	28.9873	28.9118	29.1363	29.083	28.9456	28.9979	28.8194	28.9044	29.0649	29.033	29.0498	0.0956758
ETFA	P13804;P13804-2	30.6292	30.7867	30.9324	30.6008	30.7037	30.8693	30.5923	30.5949	30.6935	30.7838	30.9183	30.8334	30.6474	30.6357	30.7465	30.7321	30.8347	30.7556	0.150394
GYS1	P13807-2;P13807;P54840	28.9367	29.0549	29.0488	29.014	29.2201	29.1853	28.97	28.9978	29.0943	29.2045	29.0951	29.0483	29.0822	29.0019	29.0336	28.939	29.003	29.0084	0.114233
PRKAR2A	P13861-2;P13861	29.3507	29.3664	29.5273	29.3858	29.4093	29.6022	29.1939	29.4475	29.569	29.5115	29.5951	29.4552	29.6166	29.6371	29.6753	29.3561	29.5253	29.3753	0.145511
GTF2F2	P13984	27.3492	27.1584	27.4133	27.5032	27.5886	27.3302	27.5899	27.5555	27.7901	27.5246	27.3692	27.4663	27.3232	27.4505	27.5357	27.7106	27.5045	27.4328	0.0809682
MTHFD2	P13995;P13995-2	27.7601	27.5956	27.7517	27.7117	27.6572	27.7367	27.914	27.7712	27.8747	28.0392	27.9144	28.0287	28.0863	27.9828	27.9861	27.7672	28.0616	27.9675	0.00202083
MIF	P14174	32.7842	32.8791	33.0447	32.9302	32.9046	32.9976	32.7674	32.8701	32.7723	32.8738	32.9431	32.8623	32.8775	33.0478	33.0882	32.9192	32.8623	32.9487	0.15185
CD99	P14209-3;P14209	25.6745	25.0248	25.1681	24.998	24.9612	25.3534	25.0921	25.4173	25.6617	25.2427	25.0467	25.1962	25.482	25.4289	25.3592	25.3312	25.5633	25.4983	0.286557
PRKCSH	P14314-2;P14314	30.656	30.6474	30.5596	30.8379	30.7424	30.8185	30.9172	31.0514	30.9254	30.6593	30.6221	30.6223	30.918	30.82	30.7547	30.8092	30.8674	30.7048	0.000249943
FDPS	P14324-2;P14324	29.7961	30.002	29.8484	29.9519	30.0508	29.8889	29.8592	29.918	29.8837	29.9361	29.9434	29.9239	29.7692	29.8444	29.8602	30.0225	29.8728	29.7889	0.382171
TRIM27	P14373-2;P14373	24.9186	25.1071	24.9819	25.6018	25.5019	25.488	25.4092	25.3128	25.1027	25.2779	25.4118	25.3448	25.2669	25.0832	25.4242	25.0157	25.5306	25.0096	0.0378319
DRD2	P14416-2;P14416;P14416-3	26.5083	25.9848	26.1656	27.4983	27.1474	26.7775	27.3499	27.1845	27.3026	25.3742	25.1542	25.1021	26.6394	26.5353	26.8706	27.8804	27.7215	27.9863	6.39968e-08
AKR1A1	P14550	29.8466	30.0201	29.9933	30.2196	30.1229	30.0789	30.028	30.0456	30.0036	30.096	30.048	29.9263	29.8662	29.9428	29.9408	30.0861	30.0526	29.975	0.0234687
PKM	P14618;P14618-3;P30613-2;P30613	29.3108	29.7134	29.1552	29.6771	29.627	29.4235	29.5541	29.0245	28.7948	29.5673	29.9833	30.1801	29.1626	28.8762	29.1048	29.1678	29.2255	29.2922	0.0109235
PKM	P14618-2	33.041	33.1687	33.1914	33.2288	33.2538	33.2931	33.0036	33.0082	32.9505	32.9453	33.1494	33.0739	32.7263	32.955	32.8981	33.2553	33.0794	33.2227	0.00103293
HSP90B1	P14625;Q58FF3	32.0613	32.0095	32.1516	32.3513	32.3792	32.2601	32.4168	32.5248	32.5115	32.2338	32.1425	32.2124	32.4722	32.4798	32.4277	32.5309	32.4455	32.4637	2.25112e-06
CCNB1	P14635;P14635-2	26.9155	26.444	26.6763	26.7174	26.6592	26.8288	26.7929	26.8744	26.866	26.7025	26.7622	26.7027	26.9872	26.7651	26.7688	26.7898	26.9284	26.943	0.293132
MYL6B	P14649	26.0228	25.6568	26.2818	24.8903	25.6047	25.7091	25.8456	25.9327	26.0987	25.7318	25.3653	25.8059	25.5492	25.9795	26.1254	25.8167	26.1279	25.6597	0.187676
SNRPB;SNRPN	P14678-2;P63162;P14678;P63162-2;P14678-3	29.3148	29.5286	29.283	29.527	29.4824	29.248	29.1514	29.2741	28.9954	29.5203	29.4177	29.4358	29.4415	29.5603	29.5279	29.4305	29.1489	29.2966	0.0297647
IDE	P14735;P14735-2	30.1853	30.3155	30.2844	30.3291	30.3111	30.3802	30.2321	30.1772	30.1599	30.3446	30.4317	30.2902	30.376	30.3676	30.3586	30.1613	30.2377	30.2165	0.00170212
COX6B1	P14854	27.3446	27.1821	26.9655	26.6877	26.8728	27.2408	27.2963	27.2905	27.1869	26.8443	26.9109	26.871	26.8884	27.3734	27.198	27.0528	27.2224	26.736	0.217371
HNRNPL	P14866;P14866-2	30.3087	30.4445	30.4076	30.3223	30.2657	30.32	30.4411	30.6305	30.6463	30.5864	30.7416	30.6131	30.7216	30.732	30.7722	30.6589	30.6689	30.7472	2.37627e-05
DARS	P14868;P14868-2	31.0032	31.2379	31.1319	31.3111	31.2726	31.2736	31.0832	31.1218	31.1429	31.1684	31.2288	31.1915	31.0254	30.9635	31.0377	31.0914	31.1001	31.0729	0.000920834
JUP	P14923	25.5221	25.3837	25.5059	25.1176	25.1502	25.4284	25.924	26.2279	25.9922	25.1776	25.2061	25.2754	25.994	26.0541	25.9418	25.7769	25.9265	25.7331	1.35423e-06
UQCRB	P14927-2;P14927	24.7995	25.0469	24.8996	25.5063	25.1905	23.4765	25.2851	24.5808	24.5156	24.8998	23.6561	25.7988	25.0541	24.9511	25.1105	24.0077	24.5201	24.0762	0.723475
BRAF	P15056	22.7466	20.6837	22.8721	21.8982	21.6918	21.5919	21.7092	21.6901	22.7155	21.7999	21.7428	22.8042	22.6405	21.6108	22.78	20.5573	22.4042	23.3743	0.97542
GLUL	P15104	27.822	27.7163	27.8911	27.6923	27.7434	27.7917	27.6347	27.8277	28.0025	27.7187	27.7803	27.7113	27.6319	28.0798	27.8442	27.7381	27.7747	27.7285	0.806043
AKR1B1	P15121;C9JRZ8-2;C9JRZ8	30.0541	30.1999	30.036	30.0946	30.0879	30.0397	30.212	30.2679	30.234	29.9528	29.9657	30.0758	29.8873	30.1541	30.0761	30.1928	30.2182	30.0185	0.0635059
GSPT1	P15170-2;P15170-3;P15170	29.6322	29.9138	29.8311	29.918	29.9644	29.8569	29.7664	29.7489	29.8575	29.8378	29.8702	29.8504	29.7366	29.8893	29.9986	29.8328	29.7791	29.7419	0.41111
ARSA	P15289-2;P15289	23.7089	23.5304	21.8164	23.4358	22.5467	23.8397	24.8187	23.5244	24.1212	23.9429	24.7073	24.0426	21.4331	21.4995	23.3536	22.4799	24.3964	24.65	0.087468
EZR	P15311	29.8163	29.8046	29.9764	29.9011	29.8457	29.7075	29.8622	29.9879	29.9203	29.9539	29.7523	29.767	29.8524	29.7619	29.7197	30.0995	30.0937	30.1592	0.00376
UCHL3	P15374	29.8936	29.7466	29.8392	29.742	29.7696	29.883	29.7232	29.7905	29.8413	29.85	29.7816	29.7641	29.6956	29.7622	29.7075	29.7503	29.8344	29.7327	0.42257
NME1	P15531;P15531-2	29.6217	29.0526	29.6014	28.5875	29.1103	29.7849	29.654	29.9119	30.3132	29.0439	29.2775	29.1052	29.3644	29.6548	29.5767	29.6411	30.0312	29.7355	0.0530489
GNS	P15586-2;P15586	27.4067	27.4739	27.4926	27.5331	27.6822	27.5633	27.7079	27.6281	27.7079	27.7765	27.7093	27.4599	27.3572	27.5464	27.6269	27.7153	27.6028	27.4558	0.209087
PHKG2	P15735;P15735-2	26.1185	26.4284	26.4038	26.5568	26.4202	26.3927	26.2174	26.5265	26.5144	26.5308	26.5772	26.6249	26.0872	26.4241	26.1104	26.5042	26.387	26.2691	0.10098
RPS2	P15880	31.9884	32.053	32.1699	32.1124	32.1114	32.1965	32.0091	32.126	32.2059	32.0227	32.1982	31.9828	31.8656	32.0614	32.037	32.1417	32.1246	32.1564	0.313225
CHN1	P15882-3;P15882;P15882-2	22.8364	20.8441	22.5586	23.2287	23.1098	22.9898	23.1816	23.1025	21.5531	23.8344	23.8954	23.7624	22.6632	22.7289	23.0442	23.1947	22.9985	22.5972	0.0674745
DSP	P15924;P15924-3;P15924-2	28.837	28.9665	29.0442	29.1949	29.1174	28.9194	29.1909	29.0281	29.1325	29.1266	28.9742	29.0838	29.1221	29.371	29.19	29.1185	29.0074	29.0952	0.1127
RPA2	P15927;P15927-2;P15927-3	30.2679	30.1276	30.1622	30.0084	30.1657	30.2417	30.0986	30.2571	30.4211	30.0882	30.0385	30.0245	30.0342	30.2802	30.2555	30.1469	30.2852	30.1569	0.347495
NQO2	P16083	27.7385	27.8601	27.9155	27.8318	28.0284	27.9665	27.8916	27.884	27.8235	27.8124	27.8461	27.8388	27.6481	27.7517	27.6718	27.79	27.9389	27.7713	0.0264318
CBR1	P16152;P16152-2	30.8352	31.0948	30.9349	31.2102	31.0691	30.8939	30.9359	31.0513	30.8361	31.0318	31.0861	30.9394	30.8513	30.9587	30.9415	31.0615	30.9215	30.8281	0.62887
ACADS	P16219	23.94	23.7058	23.4047	23.6628	24.27	24.7706	24.1906	23.4238	23.5321	24.4481	25.2499	24.1638	24.2138	24.24	24.1198	24.392	23.5843	24.1779	0.131912
GLB1	P16278-3;P16278;P16278-2	27.8454	27.9431	28.2343	28.0073	28.0138	27.9047	27.8611	28.2375	28.1504	28.1414	28.1464	28.0266	27.9026	28.0461	27.9568	27.9306	28.2203	28.0554	0.745227
PPP3CB	P16298;P16298-4;P16298-2;P16298-3	22.7273	22.3122	23.1879	23.3004	23.6027	23.288	23.5611	23.6341	23.2393	22.3045	21.0907	20.7716	23.2179	23.0529	23.2403	23.3691	23.28	22.9099	0.0003688
NCK1	P16333;P16333-2	25.7625	25.7525	26.0085	25.7535	25.8352	25.9682	25.5929	25.8712	26.107	25.8393	25.9739	25.6215	25.9912	25.9926	26.0154	25.7672	26.0235	25.8325	0.755675
GCFC2	P16383;P16383-2;P16383-3	27.3879	27.5065	27.2926	27.0539	27.0851	27.4125	27.1016	27.2042	27.255	27.1982	27.3749	27.1642	27.3573	27.8224	27.4903	27.0812	27.5419	27.3546	0.141852
HIST1H1C	P16403	30.6686	30.4185	30.6105	31.1847	30.6114	30.2718	31.348	31.2624	31.339	30.6474	30.6135	30.5857	30.9115	31.053	30.9124	31.077	31.3344	30.8193	0.00924666
POR	P16435	25.5893	25.889	25.7992	26.2941	26.0988	25.8162	26.2817	26.5036	26.4726	26.2418	25.9251	25.6865	25.7627	25.6258	25.7136	26.4995	26.4867	26.4316	0.000439879
FER	P16591-3;P16591-2;P16591	22.4591	22.1739	21.9419	21.6144	22.253	22.3795	22.0594	22.7376	21.812	22.4835	22.4406	22.6688	21.7326	23.714	22.051	22.5213	22.0755	22.1841	0.871153
ATP2A2	P16615-5;P16615-2;P16615-3;P16615;P16615-4;O14983-2;O14983;O14983-3;Q93084-4;Q93084-2;Q93084-3;Q93084-7;Q93084;Q93084-6;Q93084-5	25.9903	25.7064	25.8838	26.1138	25.8189	25.8101	26.1521	26.5869	26.6818	26.3534	26.1833	26.1816	25.8971	25.8821	25.9714	26.6803	26.7016	26.7946	7.05165e-05
PLCG2	P16885	26.2362	26.4325	26.5236	26.6845	26.4589	26.5214	26.3606	26.4536	26.5344	26.6554	26.5206	26.4163	26.0589	26.2641	26.3862	26.506	26.4608	26.5076	0.0636852
FAH	P16930;P16930-2	29.2559	29.3104	29.4596	29.3543	29.2728	29.4435	29.1422	29.2027	29.2491	29.3336	29.4641	29.2784	29.2611	29.3174	29.3716	29.0708	29.2814	29.2629	0.129169
STMN1	P16949;P16949-2;Q9H169-3;Q9H169;Q9H169-4;Q9H169-2;REV__P36956-3;REV__P36956-2;REV__P36956;REV__P36956-4;Q9NZ72-2;Q9NZ72	31.8043	31.8746	31.826	31.787	31.8977	31.7865	31.7793	31.8048	31.8379	31.6351	31.6889	31.6701	31.5974	31.7666	31.7754	31.6964	31.7529	31.7303	0.0113214
YBX3	P16989;P16989-3	28.6945	28.6417	28.7564	28.6872	28.7158	28.8294	28.7753	28.6253	28.781	28.7548	28.8798	28.5782	28.7776	28.6966	28.6846	28.6569	28.6259	28.6513	0.723206
ZNF24	P17028;P17028-2	26.1677	26.0897	26.1679	26.0453	26.1979	26.4353	26.0076	26.2027	26.4781	26.0645	25.927	26.1823	25.6818	25.9556	25.923	26.1025	26.356	26.2928	0.0721265
ZKSCAN1	P17029	22.605	20.8965	21.4951	21.4152	21.4513	21.5278	21.4935	20.4558	21.5681	22.7633	20.3983	21.0601	21.0676	22.1771	21.0098	21.752	21.6917	21.2194	0.973634
HSPA6	P17066;P48741	30.8112	30.2938	31.17	30.379	31.2794	30.9765	30.5712	31.059	31.3795	31.0752	30.6009	31.1388	30.8615	31.4329	31.1788	30.7773	31.0266	31.1788	0.829513
GOT1	P17174;P17174-2	30.727	30.9631	30.9431	30.951	31.0287	30.958	30.9152	30.8494	30.9239	30.9435	30.947	30.8975	30.7989	30.8254	30.9146	30.8483	30.875	30.8128	0.177121
PRKCA	P17252;P05129-2;P05129	26.5521	26.5942	26.7987	26.6808	26.8141	26.9448	26.5863	26.7743	26.9343	27.0711	26.8697	26.7106	26.7338	26.8419	26.8195	26.7262	27.1083	26.9492	0.34915
UBTF	P17480;P17480-2	28.8675	29.0622	29.0268	28.9981	29.0284	28.8862	28.8427	28.9026	29.1163	29.1756	29.0225	29.0532	28.7278	28.7379	28.8032	28.8247	29.0978	29.047	0.0471623
HOXB9	P17482	23.0846	22.9838	23.1899	23.0656	26.0669	25.9224	25.7093	20.9816	23.433	22.6956	23.3607	22.9587	22.806	23.0672	22.4479	22.6631	22.915	22.6311	0.2546
PRKACA	P17612;P17612-2	27.5712	27.8177	27.8393	27.9282	27.9821	27.6081	27.7798	27.8799	27.8086	27.714	27.8596	27.9085	28.0449	27.7615	27.9823	27.6091	27.6937	27.6837	0.260967
CAPN2	P17655;P17655-2	28.7791	28.8548	28.9048	28.8384	28.8536	28.9042	28.5897	28.8705	28.9771	28.786	28.8462	28.6706	28.6755	28.8254	28.7591	28.8503	28.8979	28.8201	0.653822
PTPN2	P17706-2;P17706-4;P17706;P17706-3	23.3979	23.9544	24.1596	24.2117	23.8393	24.1384	24.2626	24.1116	24.6785	23.679	24.4591	23.8523	23.2453	23.5768	24.4335	24.0074	24.4247	24.3254	0.405924
AMD1	P17707;P17707-2	23.5962	23.872	24.2926	24.4785	24.1531	24.2004	24.2353	24.4627	24.4637	24.082	23.8767	24.0301	24.1601	24.221	24.2495	24.2362	24.3361	24.4332	0.0417953
CTPS1	P17812;P17812-2	30.9211	31.0832	31.129	31.0356	31.1207	31.1438	31.0011	30.9764	31.0979	31.0106	31.2059	31.0093	30.9505	31.0056	30.976	31.0003	31.0146	30.9734	0.376671
DDX5	P17844;P17844-2	31.6947	31.7679	31.6896	31.9438	31.8671	31.7102	31.803	31.8287	31.9088	31.903	31.8958	31.8572	31.984	32.0221	32.0211	31.9862	32.0002	31.9911	0.000495548
PFKL	P17858;P17858-2	29.3708	29.6944	29.5384	29.5228	29.5217	29.5887	29.2305	29.3993	29.3471	29.3073	29.6081	29.3645	29.4636	29.3729	29.5014	29.2974	29.3483	29.4034	0.123515
GM2A	P17900	26.9091	26.3812	26.3404	26.3967	26.2922	25.4555	26.4036	26.5611	25.6553	25.7989	25.2257	26.1031	27.2573	26.3527	26.0494	25.7478	26.5489	25.9319	0.302274
PSMC3	P17980	31.3547	31.4112	31.5748	31.4496	31.4896	31.481	31.4121	31.394	31.4479	31.5796	31.5586	31.4615	31.3329	31.5072	31.5178	31.309	31.4287	31.352	0.195021
TCP1	P17987	32.2831	32.3954	32.3841	32.3404	32.286	32.384	32.2199	32.19	32.188	32.302	32.3834	32.2349	32.2823	32.3224	32.3563	32.22	32.2065	32.2962	0.0205772
PTPN1	P18031	25.2892	25.1434	25.3147	25.7726	25.4183	25.4731	25.5887	25.9863	26.0553	25.3989	25.2117	25.0543	25.5649	25.1948	25.3554	25.8884	25.8602	25.943	0.000782191
ERCC2	P18074;P18074-2	25.6892	25.57	25.6137	25.5125	24.924	25.4846	25.1564	25.4869	25.3136	25.4997	25.3632	25.6888	25.3552	25.5928	25.5355	25.7269	25.1272	25.5634	0.476984
RPL35A	P18077	30.2847	30.1588	30.0078	30.4563	30.1411	30.6447	30.1599	30.023	29.9824	29.9222	30.2756	29.9896	30.3064	29.4635	29.7484	29.7986	30.0284	30.1499	0.165083
ARF4	P18085	28.0609	28.0642	27.9614	27.8824	27.9019	28.5958	28.198	27.9083	27.9877	27.6188	28.0552	27.8825	28.1104	27.6836	27.8255	27.7523	28.2236	27.9955	0.720877
RPL7	P18124	32.1755	32.3049	32.4129	32.3331	32.4689	32.3028	32.2504	32.2568	32.4153	32.0936	32.2369	32.0168	32.1542	32.1966	32.1397	32.3814	32.4187	32.3984	0.0093626
VCL	P18206-2;P18206;P18206-3	32.5258	32.6413	32.6154	32.6498	32.6805	32.6465	32.6603	32.5752	32.5629	32.6113	32.6327	32.5825	32.4462	32.5132	32.5512	32.5696	32.5327	32.4259	0.019526
NAT1	P18440	23.9657	24.2093	24.1176	22.7146	23.8906	24.5119	23.4547	23.8941	22.4306	24.3628	23.7669	24.4568	24.7833	24.4882	24.5005	23.521	23.7557	23.5918	0.0859385
SON	P18583-2;P18583-7;P18583;P18583-5;P18583-9;P18583-10;P18583-4;P18583-3;P18583-6;P18583-8	25.8847	26.0726	26.0502	26.5547	26.4626	26.2899	26.4514	26.3704	26.5068	26.3306	26.1233	26.2213	26.7823	26.3767	26.6925	26.3212	26.5295	26.4355	0.00140466
NELFE	P18615;P18615-3;P18615-4	27.5202	27.571	27.7071	27.5586	27.6713	27.7144	27.5385	27.5303	27.7835	27.8028	27.7986	27.6135	27.4352	27.5627	27.6276	27.5929	27.704	27.6524	0.342922
RPL17	P18621;P18621-3;P18621-2	31.6574	31.9544	31.544	31.9081	31.8955	31.8257	31.7369	31.6179	31.4919	31.6654	31.9879	31.7253	31.4561	31.4749	31.5983	31.8509	31.6069	31.5325	0.0956444
PGAM1	P18669;P15259;Q8N0Y7	33.0711	33.0111	33.1746	32.9412	33.0894	33.0735	33.0706	33.2392	33.2716	33.0674	32.9854	32.978	33.0065	33.2897	33.1804	33.2528	33.1913	33.0803	0.162552
RCC1	P18754;P18754-2	27.848	27.9802	28.1337	28.0376	27.6499	27.6816	27.3878	27.8355	27.7094	28.0332	27.9743	28.2318	27.3167	27.298	27.3339	28.5362	28.4503	28.8448	2.44958e-05
LIG1	P18858;P18858-3;P18858-2	28.0801	28.2117	28.2849	28.179	28.2843	28.3692	28.031	28.1014	28.0586	28.0944	28.156	28.0437	28.2014	28.143	28.1518	28.0498	28.1379	28.1144	0.0216655
XRCC1	P18887	26.3492	26.2783	26.2849	26.7451	26.5622	26.4491	26.5722	26.6475	26.6302	26.6249	26.4989	26.5708	26.3214	26.4364	26.469	26.5434	26.6626	26.5445	0.00278609
CDH2	P19022-2;P19022	21.3671	21.3746	21.8842	21.3211	20.8937	20.5941	22.7012	22.2654	22.5434	21.3355	22.4459	20.9769	21.7106	21.8224	22.0197	22.3371	23.2728	22.1383	0.00658582
PLCG1	P19174-2;P19174	29.1053	29.2358	29.3647	29.4075	29.3174	29.3892	29.1575	29.2455	29.3282	29.3644	29.358	29.3185	29.223	29.1973	29.2857	29.2682	29.2867	29.3484	0.133695
NCL	P19338	33.8641	33.9305	34.1171	33.9584	34.0189	34.0965	33.8019	33.9199	34.1587	34.0037	34.1152	34.0955	33.9457	34.1481	34.1345	33.9519	33.9487	33.9697	0.591358
HK1	P19367;P19367-4;P19367-2;P19367-3	29.4663	29.7119	29.5833	29.7621	29.7725	29.6298	29.4081	29.4147	29.3707	29.7741	29.6046	29.6915	29.5351	29.6282	29.6074	29.38	29.3331	29.2307	0.000199335
POLR2C	P19387	27.731	27.6643	27.7466	27.6067	27.7163	27.522	27.7229	27.5468	27.6413	27.8209	27.7737	27.5665	27.594	27.8085	27.6721	27.6072	27.6991	27.5417	0.590497
POLR2E	P19388	27.5907	27.3231	27.4134	27.3566	27.4383	27.4659	27.6546	27.2969	27.4256	27.4984	27.5065	27.5388	27.5618	27.5947	27.6088	27.3059	27.6865	27.4113	0.629677
NDUFV2	P19404	23.5818	23.8088	23.5002	23.7089	23.7967	23.8672	24.2017	23.7918	23.8673	23.7262	24.5127	23.5395	23.7009	23.0541	23.3606	23.4206	23.7903	24.1499	0.281085
ELK1	P19419;P19419-2	21.754	22.3147	23.5923	24.1432	22.6859	22.3176	28.3983	27.5731	27.8956	23.4893	20.995	22.6881	21.3791	22.2063	23.2201	20.7874	21.2254	21.5691	1.08519e-05
ERCC3	P19447	24.6055	24.9488	25.0302	25.1016	24.9762	24.9363	24.7717	25.1733	25.3088	25.065	24.8982	25.0883	24.8581	25.1552	25.0042	25.0333	25.0127	24.9851	0.723585
TRIM21	P19474;P19474-2	20.9254	22.5622	22.9151	21.9365	21.831	22.9384	22.5935	21.49	22.3201	20.907	22.0915	22.232	20.779	22.0915	19.302	22.1527	23.0947	22.3656	0.231358
EIF2AK2	P19525-2;P19525	27.2794	27.4406	27.5352	27.4163	27.7595	27.47	27.3252	27.3146	27.4026	27.4663	27.501	27.3732	27.6758	27.5104	27.4077	27.4368	27.5053	27.4785	0.328987
SRM	P19623	29.5465	29.9613	29.914	29.9368	29.906	29.9157	29.7223	29.7737	29.7726	29.6845	29.836	29.6805	29.6282	29.7975	29.6842	29.7372	29.6719	29.7617	0.225793
CSNK2A2	P19784	28.7931	28.8275	28.8808	29.0604	29.0813	29.0002	28.9994	28.9272	28.9109	28.914	28.902	28.9088	28.954	29.0223	29.1361	28.9651	29.0382	28.8602	0.00922225
NFKB1	P19838;P19838-2;P19838-3	25.5489	25.1411	25.3025	26.4825	25.7787	25.3494	26.3017	25.3052	25.2987	24.5419	25.3786	24.8598	24.8195	25.0859	25.0888	25.2371	24.8744	25.0597	0.0672001
ATP2B1;ATP2B4	P20020-6;P20020-3;P20020-4;P20020;P20020-5;P20020-2;P23634-5;P23634-4;P23634-3;P23634-2;P23634-7;P23634-6;P23634-8;P23634;Q01814-4;Q01814-7;Q01814-3;Q01814-6;Q01814-2;Q01814-8;Q01814-5;Q01814	21.2488	19.7658	20.4244	19.7996	21.1362	21.0532	21.308	22.8039	22.8035	20.4322	22.1102	21.5862	21.6978	20.0813	21.5386	22.5386	22.5017	21.8324	0.048864
EIF2S2	P20042	29.8043	29.8988	29.9847	29.9716	30.0614	30.0593	29.8605	29.9129	30.0418	29.9287	29.8556	29.7965	29.7357	29.879	29.9057	29.8927	30.0297	29.965	0.0963427
ANXA7	P20073-2;P20073	29.5116	29.3455	29.2136	29.3862	29.4198	29.5292	29.4462	29.3773	29.4171	29.2875	29.3085	29.2227	29.2885	29.3226	29.3593	29.2273	29.3419	29.1911	0.0735894
TBP;TBPL2	P20226-2;P20226;Q6SJ96	24.1978	24.2355	24.5568	23.1052	23.5389	23.9679	23.2497	24.1514	23.6375	23.7806	23.3683	24.2877	21.802	24.2219	22.5495	23.2219	24.5673	22.9974	0.290249
CCNA2	P20248	24.969	24.959	25.1893	24.587	24.9555	25.3032	24.8941	24.9947	25.0534	25.1227	25.1446	24.9214	24.8214	25.1778	25.1902	25.1404	25.2229	25.437	0.483337
BTF3	P20290	30.7878	30.9698	30.7224	30.3554	30.5806	30.8489	30.7043	30.6517	30.6304	30.7054	30.7101	30.7478	30.9143	31.057	31.0605	30.463	30.8554	30.5817	0.0385403
RAB3A	P20336	23.8022	23.7059	24.2117	23.873	24.3388	24.2756	24.0143	24.0274	24.5642	24.1472	24.3471	24.0742	24.2411	23.6937	24.0901	24.4907	24.1514	24.4817	0.328953
RAB4A	P20338	26.816	26.7438	27.2	26.9272	27.2035	26.9056	26.8563	26.9655	27.1844	26.9623	26.8529	26.8856	26.8103	26.8109	26.8902	26.9802	26.963	27.172	0.56046
RAB5A	P20339-2;P20339	24.6631	24.9928	24.9744	25.4233	25.4323	25.0648	25.2669	25.3553	24.971	24.4741	25.2948	25.0437	24.0608	24.2637	24.0526	25.3602	25.3857	25.0612	0.00052348
RAB6A	P20340-2;P20340;P20340-4;P20340-3;Q14964	26.8029	26.9494	26.8411	27.2165	27.043	27.3135	27.0459	27.1356	26.892	26.9801	26.9131	26.9213	27.1286	26.6738	26.8388	26.9768	27.0301	27.0803	0.0710073
MSH3	P20585	27.0249	27.2264	27.0513	27.1369	26.9583	27.1299	26.8947	26.7132	27.018	27.1262	27.0909	27.1262	26.8521	26.7813	26.8412	27.172	27.0866	26.9397	0.0138453
PSMB1	P20618	30.6672	30.8082	30.9392	30.7102	30.8382	30.9743	30.681	30.7556	30.8585	30.7377	30.7365	30.834	30.7336	30.9942	30.8961	30.7572	30.9417	30.8203	0.792822
M6PR	P20645	26.3211	26.6675	26.4795	26.9322	27.1327	26.6295	27.0517	27.4108	27.5313	26.621	26.3372	26.4029	26.4915	26.872	26.7283	27.3507	27.2352	27.1906	0.000303183
COX5A	P20674	30.324	30.0394	30.1481	29.6946	29.8696	30.2503	29.8175	29.795	29.9452	30.0443	30.1844	30.0497	30.179	29.9773	30.0477	29.7874	30.2877	29.9254	0.354138
LMNB1	P20700	28.4004	28.2728	28.2438	28.8913	28.3162	28.4057	28.4819	28.3682	28.5079	28.5945	28.0285	28.5713	28.6901	28.4231	28.678	28.2384	28.6231	28.3709	0.62057
CAST	P20810-2;P20810-3;P20810-4;P20810-8;P20810;P20810-5;P20810-9;P20810-10;P20810-7;P20810-6	27.6345	27.6435	27.5996	27.3354	27.4562	27.6913	27.4565	27.5309	27.3634	27.4018	27.4413	27.3865	27.4328	27.4561	27.4078	27.3664	27.4668	27.3634	0.0655886
IMPDH1	P20839;P20839-3;P20839-7;P20839-5;P20839-6;P20839-2;P20839-4	27.3787	27.7273	27.8124	27.883	27.7814	27.7839	27.5524	27.6076	27.7551	27.7281	27.7214	27.6444	27.5519	27.798	27.673	27.7003	27.6158	27.6181	0.474787
AGA	P20933	25.1305	25.1967	25.3658	25.5039	25.6477	25.2822	25.8061	25.7058	25.9853	25.4399	25.2773	24.8824	25.4472	25.3412	25.4069	25.6943	25.7966	25.4305	0.00678285
RASA1	P20936-2;P20936	24.0773	24.4654	24.1612	24.4762	24.299	24.2516	23.926	23.8112	23.9598	24.2561	24.694	24.1393	23.897	23.7506	23.9356	23.996	23.9465	23.8142	0.00522425
PTMS	P20962	26.2486	25.932	26.4443	26.0624	26.3521	26.2145	25.4981	26.6433	26.7859	25.9722	26.226	25.7826	26.1717	26.3204	26.3735	26.2933	26.3993	26.5528	0.739611
CDK11B;CDK11A	P21127-8;P21127-2;P21127;P21127-3;P21127-6;P21127-9;Q9UQ88-4;Q9UQ88-2;Q9UQ88;P21127-12;P21127-4;P21127-5;P21127-10;Q9UQ88-3;Q9UQ88-10;Q9UQ88-5;Q9UQ88-9;Q9UQ88-8;Q13882	28.5303	28.6818	28.5575	28.7635	28.7832	28.61	28.6167	28.5654	28.6788	28.5484	28.6851	28.6693	28.5389	28.552	28.6385	28.6451	28.6395	28.581	0.239236
GSTM3	P21266	30.4407	30.3332	30.2837	29.934	30.1257	30.4978	30.2016	30.4273	30.2758	29.9215	30.2083	30.0809	30.2144	30.3217	30.1591	30.0666	30.3208	30.1588	0.358396
ATP6V1B2	P21281;P15313	28.2892	28.4523	28.5113	28.6434	28.5931	28.4978	28.531	28.6257	28.6653	28.492	28.5355	28.498	28.4273	28.5782	28.7004	28.7154	28.6038	28.6295	0.0805411
ATP6V1C1	P21283	26.9663	27.043	26.6741	26.9954	27.0451	27.2571	27.0333	27.1166	27.159	27.1344	26.9829	26.8081	26.9353	26.9242	27.0498	27.0886	27.2603	27.2405	0.121382
FLNA	P21333-2;P21333	31.7878	32.0417	32.1445	31.9981	32.0142	32.0394	31.791	31.8637	31.9842	31.977	32.0057	31.9346	31.3646	31.8058	31.8499	32.1349	31.9426	32.0629	0.0728899
NF1	P21359-2;P21359-6;P21359;P21359-4;P21359-3;P21359-5	25.581	25.9808	25.6905	25.521	25.5532	25.7833	25.7376	25.4291	25.4396	25.4549	25.8167	25.6114	25.4288	24.8245	24.7987	25.3629	25.4838	25.4748	0.014017
ACO1	P21399	29.467	29.7318	29.5605	29.5416	29.5754	29.6425	29.3683	29.4828	29.398	29.5325	29.6578	29.42	29.2954	29.2055	29.3698	29.3235	29.4037	29.4335	0.00743559
VDAC1	P21796	23.1953	23.1634	23.9363	26.2709	25.3512	23.3469	24.3608	24.8133	24.4901	24.2211	24.2818	24.1779	23.8306	24.0797	24.0554	24.7736	25.9404	24.8092	0.0830271
SDHB	P21912	24.1412	24.1064	23.8962	24.3678	24.0741	23.9939	24.1972	24.6214	24.0581	24.3822	23.8105	23.8801	23.8695	23.9608	24.2773	24.3192	24.6902	24.0955	0.444869
COMT	P21964-2;P21964	25.1303	25.7084	24.8738	25.1529	25.2479	25.4807	25.4199	25.4122	25.6371	25.5336	25.4908	25.2467	25.066	24.8839	25.0599	25.6199	25.806	25.534	0.0443835
MUT	P22033	24.0062	23.9512	23.814	24.6567	23.9324	24.2924	23.7079	24.2233	24.1331	24.3192	24.5197	24.4502	24.9031	23.8638	24.6285	24.6545	24.1139	24.1476	0.282944
OSBP	P22059;Q969R2-5;Q969R2-4	28.1977	28.4311	28.4242	28.6389	28.6294	28.5006	28.2622	28.3746	28.3367	28.468	28.5028	28.3461	28.3226	28.4137	28.4764	28.3895	28.4398	28.345	0.0273337
PCMT1	P22061;P22061-2	30.6954	30.6998	30.4941	30.685	30.5318	30.4581	30.7423	30.4413	30.286	30.6882	30.51	30.6727	30.5412	30.5395	30.411	30.5955	30.3923	30.4343	0.571911
FBL	P22087	28.5012	28.81	28.5665	28.9857	28.8884	28.8314	28.7384	28.7772	28.7664	28.8724	28.6956	28.8601	28.799	28.7937	28.9542	28.8405	28.6328	28.7036	0.0700493
GART	P22102;P22102-2	31.6563	31.9278	31.7563	31.7612	31.7595	31.7567	31.6433	31.6237	31.5595	31.6425	31.8162	31.6016	31.4929	31.7431	31.6944	31.688	31.5555	31.5835	0.192042
TNXB;TNXA	P22105;P22105-3;Q16473;P22105-2	21.4551	21.4884	21.8084	21.6595	20.841	16.7035	22.1771	21.3015	21.1877	21.7009	21.6548	21.9497	25.146	20.9877	21.4911	21.0314	21.2319	21.2806	0.351693
PAICS	P22234;P22234-2	32.471	32.5895	32.5196	32.4579	32.4445	32.5741	32.3732	32.4658	32.5447	32.562	32.6336	32.4539	32.3652	32.4851	32.5948	32.4739	32.5224	32.5283	0.785049
SCP2	P22307-6;P22307-2;P22307-4;P22307-7;P22307-8;P22307	26.7798	26.7182	26.7953	27.1659	26.951	26.933	27.3618	27.3459	27.5151	26.9143	26.852	26.9001	26.6227	26.6557	26.7888	27.2966	27.4408	27.1399	5.2586e-06
UBA1	P22314-2;P22314	34.3581	34.3818	34.488	34.3858	34.4107	34.4977	34.2938	34.3864	34.4201	34.4098	34.4539	34.3755	34.3059	34.4546	34.4574	34.3285	34.4148	34.3492	0.730707
NME2	P22392-2;P22392;O60361	33.0814	33.3279	33.11	33.3352	33.3868	33.2677	33.2534	33.2508	33.1704	33.2512	33.2408	33.2302	33.1497	33.3165	33.3468	33.1776	33.1873	33.0456	0.142808
FDXR	P22570;P22570-2;P22570-7;P22570-5;P22570-3;P22570-4;P22570-6	26.5102	26.965	26.704	26.6986	26.8528	26.7634	26.5029	26.43	26.4424	26.7154	26.7441	26.7362	26.7166	26.5479	26.6531	26.823	26.6041	26.7851	0.0553568
HNRNPA2B1	P22626;P22626-2	32.4807	32.5383	32.5422	32.5223	32.5605	32.6004	32.6382	32.7025	32.8736	32.8402	32.9186	32.9139	33.0441	32.9584	33.038	32.7498	32.9443	33.0279	4.34467e-05
CBL	P22681;Q13191-3;Q13191-2;Q13191	26.9966	27.1765	27.2109	27.3083	27.4703	27.2141	27.2491	27.2476	27.4111	27.2811	27.2953	27.1125	26.971	27.2032	27.1857	27.3746	27.3732	27.2217	0.115278
PRKACB	P22694;P22694-10;P22694-4;P22694-3;P22694-5;P22694-7;P22694-6;P22694-9;P22694-2;P22694-8	22.9492	23.2748	24.801	24.4622	23.5976	23.576	24.0514	24.1486	24.5415	24.6607	24.7163	21.3706	23.681	24.0226	23.8531	24.3436	23.4238	23.8913	0.964479
UQCRC2	P22695	22.2854	21.7883	22.015	23.2595	21.7519	24.7001	25.179	25.0161	24.3544	22.8664	21.2915	21.367	23.0125	25.2353	23.1741	24.335	23.1639	24.2979	0.0129679
FECH	P22830;P22830-2	26.0621	25.9127	26.0565	25.7073	25.2392	25.8821	25.5437	25.5675	25.986	26.1924	26.0901	26.2471	26.1856	25.6472	26.0772	25.8289	25.9612	26.0425	0.063921
TCEA1	P23193;P23193-2;Q15560-2;Q15560	28.968	28.9232	29.0786	28.9545	29.1049	29.0851	29.1366	29.0609	29.2122	28.9954	28.9452	28.976	28.9989	28.9558	28.995	29.0744	29.185	29.004	0.0678799
SFPQ	P23246;P23246-2	31.9328	31.7534	31.9394	31.8717	31.959	31.9061	31.6584	31.8037	31.9345	31.9132	31.8482	31.8108	31.8916	31.9429	31.9827	31.8678	31.9783	31.99	0.309723
TUBG1;TUBG2	P23258;Q9NRH3	30.1888	30.1906	30.0874	30.1436	30.1961	30.3539	30.2454	30.112	30.1355	30.2936	30.2083	30.19	30.1102	30.146	30.1859	30.0733	30.2734	30.0989	0.577529
PPIB	P23284	29.9136	30.0283	29.9303	30.306	30.2771	30.0746	30.342	30.4498	30.4679	30.1821	30.1132	30.0765	30.2374	30.2844	30.2982	30.3444	30.3654	30.2328	0.000116842
ME2	P23368;P23368-2	26.9293	27.0216	27.2196	27.3606	27.1044	27.2214	27.0022	27.1598	27.1951	27.5319	27.3215	27.3195	27.3913	27.2417	27.2605	27.3041	27.266	27.4219	0.0257465
GLDC	P23378	24.215	24.2007	24.1112	24.137	24.0855	23.8782	24.1534	24.1208	23.8049	24.4591	24.4453	24.4712	24.2239	23.9274	24.0821	23.922	24.1823	24.2211	0.016532
WARS	P23381;P23381-2	31.4379	31.3966	31.2809	31.4253	31.3496	31.4697	31.3649	31.3635	31.3037	31.4157	31.4621	31.3012	31.342	31.3511	31.4141	31.4256	31.3555	31.2606	0.775484
RPS3	P23396;P23396-2	31.8585	32.1719	31.8538	32.1166	32.1056	32.0686	31.966	31.8264	31.844	32.0057	31.9945	31.9103	31.8018	31.7576	31.9378	31.8759	31.8969	31.8989	0.0518925
GCSH	P23434	27.5429	27.77	27.7238	27.544	27.6758	27.8562	27.6238	27.819	27.8067	27.8416	27.732	27.5986	28.0637	28.1293	27.9176	27.8558	27.8658	27.649	0.0372341
RPS6KB1	P23443-5;P23443;P23443-4;P23443-3;P23443-2	27.0822	27.2069	27.0502	27.2599	27.2944	27.1732	27.0475	27.0291	27.2498	27.2531	27.3743	26.9749	27.0125	27.0468	27.294	27.1223	27.2225	27.071	0.724653
MCC	P23508;P23508-2	21.2284	19.5579	18.6034	21.4601	21.3449	19.5112	20.7628	20.6149	19.6342	20.6619	20.6933	18.2637	20.9799	20.6427	19.4542	20.6759	19.3932	21.5376	0.863587
AHCY	P23526;P23526-2	32.0002	32.2433	32.1961	32.206	32.2311	32.2967	31.9726	32.1003	32.1392	32.0865	32.2247	32.0732	31.9698	32.0707	32.1496	32.1056	32.0697	32.0492	0.145355
CFL1	P23528	33.1131	33.2071	33.066	32.7436	33.0401	33.171	33.0554	32.9272	32.9485	32.8384	33.0976	32.9428	33.0111	33.1325	33.0824	32.8398	32.9696	32.7181	0.171837
EIF4B	P23588;P23588-2;REV__P23588-2;REV__P23588	31.0899	30.6201	30.9461	30.8118	30.9056	30.7843	31.0024	30.9989	31.2213	30.9716	30.7988	30.92	30.9579	31.1758	31.0024	31.0169	30.9732	31.1308	0.192816
F8A1	P23610	26.452	26.5231	26.6795	26.1309	26.3543	26.9123	26.5283	26.3001	26.5737	26.2986	26.4431	26.4742	26.3236	26.4809	26.3873	26.086	26.5975	26.2432	0.817213
CPT2	P23786	24.7026	24.4115	25.0074	24.5256	24.3915	24.5857	24.5652	24.7774	25.2173	24.8169	24.9595	24.6106	24.9176	24.8381	24.9643	24.6886	25.2345	25.3394	0.165835
DTYMK	P23919;P23919-2	29.0553	29.397	29.419	29.2544	29.3006	29.1967	29.1356	29.2732	29.3184	29.1796	29.1933	29.2369	29.1582	29.2191	29.3571	29.1434	29.23	29.0587	0.682561
RRM1	P23921	29.8144	30.0593	30.0103	29.9578	29.8934	29.9505	29.8468	29.9268	29.9906	29.8027	30.0951	29.8111	29.9034	30.0669	30.158	29.7906	29.9283	29.9251	0.575967
CHM	P24386	25.4556	25.8198	25.6762	25.854	26.0729	25.862	25.852	25.7414	25.7566	25.8656	26.0006	26.0784	25.7344	25.7883	25.8493	25.8148	25.848	25.8112	0.0309086
EEF1B2	P24534	32.0388	31.9003	31.9989	32.0023	32.0839	32.1167	31.9071	31.8045	31.9894	32.0123	32.0762	31.9679	31.7791	31.9015	31.911	31.8679	31.9405	31.8117	0.0183846
ATP5F1	P24539	24.8351	21.678	23.5764	24.2129	23.1811	22.5683	20.9585	24.4366	23.5895	23.6159	22.8447	23.4352	23.6567	22.8653	24.1505	24.002	25.6341	24.1767	0.624599
ACP1	P24666;P24666-4;P24666-3	29.8057	29.6891	29.9024	29.8887	29.8559	29.9727	29.8254	29.7945	29.933	29.8947	29.9251	29.7282	29.7595	29.8523	29.9633	29.8762	29.8791	29.8088	0.788566
ACAT1	P24752;P24752-2	30.046	30.0916	30.1488	30.0113	30.0227	30.0752	29.9966	30.0342	30.005	30.1607	30.1989	30.131	30.194	30.1156	30.1437	30.107	30.0895	30.1131	0.000836546
POLR2A	P24928;P24928-2	28.488	28.5739	28.5685	28.6131	28.6127	28.5333	28.4532	28.3857	28.4994	28.6579	28.5811	28.5734	28.5262	28.6678	28.5505	28.5815	28.4943	28.5169	0.039951
CDK2	P24941;P24941-2;Q00526	28.4527	28.4979	28.4744	28.6328	28.6738	28.6537	28.5923	28.4972	28.5246	28.4993	28.5461	28.4253	28.4027	28.3749	28.4579	28.5146	28.6005	28.4955	0.00060339
APC	P25054-2;P25054	21.8739	17.4051	20.735	19.4743	17.3911	21.348	21.2487	20.6622	16.893	19.3166	21.2738	19.6804	21.3039	19.3323	16.7106	20.8462	17.5424	20.2917	0.990414
ADRBK1	P25098	27.0086	27.1644	27.1366	27.4681	27.2857	27.1883	27.2078	27.1147	27.1061	27.3837	27.4272	27.0507	27.0866	27.0483	27.0746	27.1307	27.1699	26.9919	0.0975088
MCM3	P25205;P25205-2	30.5818	30.7282	30.7278	30.7661	30.7705	30.8109	30.7357	30.6532	30.6762	30.8999	30.8799	30.7434	30.8004	30.8764	30.9365	30.6434	30.6365	30.6186	0.00182226
NFYB	P25208	26.3248	25.8041	25.655	26.0107	26.3844	26.7965	25.5237	25.5952	25.3671	26.2587	26.2363	26.3879	25.7854	20.2374	24.2841	25.5456	26.0371	25.4108	0.0937392
MPST	P25325-2;P25325	29.1519	29.1752	29.3468	29.1742	29.1607	29.1855	29.0854	29.1534	29.2016	29.135	29.3111	29.0901	29.0476	29.0775	29.1435	29.3026	29.1395	29.1522	0.459087
RPS12	P25398	32.0356	32.0584	31.9168	31.8695	31.9954	32.1823	31.9897	31.9006	31.9492	31.6726	31.6492	31.8208	31.7724	31.9432	31.9608	31.9339	32.0393	31.6829	0.0855553
BRD2	P25440;P25440-2;P25440-3;P25440-4	27.5424	27.4133	27.6636	27.9053	28.0377	27.92	27.6903	27.6919	27.8097	27.775	27.6409	27.8329	27.2836	27.3723	27.3852	27.9964	27.6815	28.0965	0.000327373
YY1	P25490;Q96MM3;O15391	24.6377	24.5307	24.6523	25.1369	23.7569	23.2572	23.8309	23.9704	24.1486	25.6955	25.4015	25.1564	24.7078	24.3032	24.4743	24.1764	22.1084	23.286	0.0140545
DNAJB1	P25685;P25685-2	28.449	28.4574	28.5945	28.6944	28.7546	28.5592	28.5732	28.716	28.7954	28.7092	28.6995	28.5177	28.6798	28.7246	28.7773	28.7495	28.6675	28.6081	0.105872
ATP5A1	P25705;P25705-2;P25705-3	27.7104	27.5492	27.3471	28.1718	27.7779	27.3713	27.529	27.8683	27.474	27.7439	27.5482	27.7081	27.4809	27.5985	27.7936	27.7962	28.0799	27.4584	0.817212
PSMA1	P25786;P25786-2	31.1496	31.1925	31.3779	31.0299	31.394	31.2	31.321	31.3698	31.4612	31.1857	31.1687	31.2844	31.0911	31.3458	31.3429	31.4184	31.286	31.2731	0.443903
PSMA2	P25787	29.7291	29.9751	29.9335	29.8017	29.8349	29.8749	29.7363	29.7817	29.6686	30.0864	30.0072	29.9259	29.8108	30.0525	30.1021	29.7156	29.6427	29.5273	0.00426356
PSMA3	P25788-2;P25788	29.0662	29.2176	29.3465	29.3015	29.4005	29.4657	29.2152	29.4355	29.3499	29.1761	29.0589	29.1095	29.1924	29.4509	29.3995	29.2216	29.4013	29.3243	0.0708201
PSMA4	P25789;P25789-2	30.1665	30.3173	30.1195	30.1198	30.0624	30.1962	30.0575	30.1721	30.1007	29.8604	30.0845	30.147	30.0393	30.0739	30.0535	30.0514	30.0104	30.1403	0.268092
NFKBIA	P25963	25.0617	25.6036	24.5049	24.6023	24.8845	24.7896	24.6768	24.0015	23.3332	24.4855	25.0322	25.6803	25.0283	24.4984	24.5131	24.6168	24.5666	24.1052	0.115289
MSN	P26038	31.174	31.1662	31.428	31.4145	31.3458	31.2832	31.1796	31.2796	31.3993	31.2609	31.234	31.1969	31.218	31.2237	31.209	31.4684	31.3498	31.3555	0.163531
DDX6	P26196	30.1184	30.2246	30.1532	30.288	30.3557	30.2343	30.1641	30.0688	30.0725	30.2339	30.3186	30.2895	30.0567	30.1152	30.2366	30.1464	30.1839	30.2048	0.00879128
CTNNA2	P26232-2;P26232-5;P26232;P26232-4;P26232-6;P26232-3	20.6319	21.4748	21.5109	20.5155	21.1142	20.4102	22.4375	20.5679	20.5488	21.5452	20.4384	21.1626	21.289	20.7717	20.1222	21.6799	20.6969	20.5018	0.876387
DNMT1	P26358;P26358-2;P26358-3	27.8057	28.0571	27.9715	27.9352	27.8099	27.6881	27.5393	27.9118	28.013	28.001	27.7259	27.9717	27.4601	27.155	27.2543	28.1081	28.2217	28.3572	0.00041055
U2AF2	P26368-2;P26368	30.7843	30.8911	30.8256	30.9773	30.9268	31.0693	31.0654	30.9102	30.9441	31.1694	31.2766	30.8653	31.1199	30.8795	30.9121	31.0419	31.0678	30.9879	0.185927
RPL13	P26373;P26373-2	31.816	31.8643	32.1912	32.0172	32.0273	31.7627	31.7474	31.9522	32.2212	31.7728	31.7789	31.7109	31.739	31.8667	31.7328	32.1807	31.9119	32.0739	0.206664
CHML	P26374	23.0379	23.379	23.0873	23.4003	23.7993	23.3055	22.4762	22.8404	23.0622	23.2362	23.3053	21.9012	21.5538	23.712	23.3685	23.8877	23.081	23.1684	0.62404
IVD	P26440;P26440-2	27.1272	26.8681	27.0432	26.83	26.9108	27.1314	26.7231	27.0531	27.1669	27.0982	27.1212	27.3122	27.0147	26.9182	27.1542	26.8877	27.0532	27.163	0.601117
HMGB2	P26583	29.0686	28.7459	29.0149	28.892	29.0055	28.9592	28.7737	28.8888	29.2322	28.5399	28.5738	28.5404	28.568	28.7001	28.5579	29.1802	29.2482	29.3552	0.000267578
PTBP1	P26599;P26599-2;P26599-3	31.8916	31.926	31.8877	31.88	31.8322	31.8554	31.7261	31.8528	31.8909	31.9926	31.9481	31.9352	31.9161	31.8844	31.926	31.8985	31.9704	32.0592	0.0279378
TARS	P26639;P26639-2	31.4833	31.6695	31.5282	31.5499	31.5329	31.6037	31.4682	31.556	31.4203	31.4974	31.6196	31.4642	31.5184	31.4505	31.5141	31.5402	31.5341	31.4946	0.564049
VARS	P26640;P26640-2	31.4319	31.4916	31.4671	31.4477	31.4941	31.6522	31.3494	31.4061	31.5358	31.446	31.5673	31.4559	31.4309	31.4168	31.471	31.4399	31.4646	31.4914	0.524705
EEF1G	P26641;P26641-2	32.9127	32.946	32.9444	32.8959	32.9308	33.0735	32.8074	32.9393	33.0216	32.939	33.0664	32.9153	32.8019	32.9914	32.9809	32.8138	32.9557	33.0011	0.957028
FKBP2	P26885	26.0017	26.1659	26.0944	26.2621	25.8651	26.1473	26.1743	26.346	26.214	25.9345	26.1078	25.881	26.0715	26.1256	26.2663	26.1468	26.2526	26.0662	0.220786
STOM	P27105-2;P27105	24.9831	24.5838	24.6456	24.2183	24.0626	24.8995	25.4322	25.5425	25.7074	24.5828	24.6563	24.3423	24.6516	24.9481	24.6127	25.5455	25.2184	25.248	0.000404462
AK4	P27144	28.3008	28.3715	28.2702	28.4616	28.462	28.1839	28.4124	28.1984	28.2809	28.3236	28.3193	28.5101	28.2993	28.2877	28.3496	28.3427	28.1917	28.1619	0.535903
YWHAQ	P27348	32.0872	31.8629	31.8936	31.628	31.9721	32.262	32.0331	31.8983	32.0774	31.4901	31.7675	31.7928	31.8371	31.9274	31.8952	31.7301	32.0138	31.7815	0.319194
MAPK3	P27361;P27361-2;P27361-3;P31152	28.8639	28.8336	29.104	29.068	29.1102	29.0924	28.9866	29.0328	29.2153	29.0319	28.9916	28.9159	28.673	28.8716	28.9024	29.1069	28.9972	29.0755	0.0374394
MARK3	P27448-8;P27448-3;P27448-4;P27448-2;P27448;P27448-6;P27448-7	25.2105	25.0806	25.3006	25.2337	25.3715	25.2918	25.3204	25.2752	25.4938	25.2921	25.3499	25.1938	25.3458	25.2574	25.5	25.5461	25.3	25.3605	0.26532
ARNT	P27540-2;P27540-3;P27540-4;P27540	23.2234	22.4414	23.0584	22.2593	21.1054	23.2063	23.354	21.2675	23.9334	23.4973	23.5282	23.0314	22.4969	23.1271	23.1248	23.1044	22.1347	23.5517	0.677518
RPL10	P27635;Q96L21	30.5973	30.5034	30.4631	30.2735	30.4055	30.3079	30.3399	30.4702	30.5228	30.1646	30.3968	30.1932	30.1504	30.4009	30.3242	30.6532	30.4635	30.4623	0.0214298
RPA1	P27694	28.6438	28.8782	28.808	28.9708	28.8543	28.9396	28.8099	28.7852	28.8961	28.8364	29.021	28.7285	28.9232	28.8213	28.8986	28.9102	28.8363	28.8758	0.497919
APEX1	P27695	29.296	29.3272	29.4107	29.1362	29.1975	29.3671	28.987	29.2127	29.2816	29.3397	29.3875	29.4993	28.9306	29.2086	29.1336	29.3905	29.4768	29.6246	0.00911151
DCK	P27707	26.3632	26.2992	25.9553	26.6555	26.324	25.5723	26.4045	26.5247	25.7224	26.0992	26.0725	26.2783	26.4041	26.2158	26.2959	25.2628	26.2122	26.6288	0.9808
CAD	P27708	31.4831	31.7666	31.6184	31.6717	31.7727	31.77	31.5256	31.4942	31.4672	31.6211	31.7759	31.5798	31.4939	31.4727	31.5097	31.5937	31.5134	31.5441	0.0135891
CALR	P27797	31.5622	31.5049	31.6715	31.643	31.6807	31.7158	31.7055	31.874	31.8941	31.6007	31.6678	31.5224	31.8379	31.7655	31.7436	31.7427	31.9194	31.8092	0.00409572
MAP4	P27816;P27816-6;P27816-2;P27816-4;P27816-7	31.3642	31.423	31.5192	31.4288	31.4976	31.5499	31.4225	31.3971	31.4792	31.4736	31.4779	31.3785	31.2078	31.3612	31.3728	31.4948	31.4364	31.4354	0.0745922
CANX	P27824;P27824-2;P27824-3	29.7479	29.6941	29.6791	29.8837	29.7114	29.691	30.2312	30.3155	30.2941	29.9101	29.9548	29.8106	29.8351	29.5678	29.8138	30.3322	30.4198	30.3446	1.01661e-06
PIK3R1	P27986;P27986-4;P27986-5;P27986-3;P27986-2	22.7843	23.0187	24.5864	22.9988	23.9099	22.6389	23.7652	21.6263	22.2391	22.9431	22.8583	24.0278	22.7257	22.9697	22.9048	22.8515	22.5159	22.0938	0.504851
PSMA5	P28066;P28066-2	31.3113	31.4254	31.3542	31.2338	31.2854	31.2697	31.3467	31.1385	31.2796	31.3206	31.2645	31.2923	31.312	31.1846	31.208	31.2462	31.2034	31.0817	0.0923219
PSMB4	P28070	28.4427	28.2017	28.2874	28.3323	28.1126	28.4838	28.0027	28.1635	28.1041	28.299	28.4399	28.1934	28.0612	28.0712	28.1688	28.1539	28.0524	28.224	0.0768444
PSMB6	P28072	28.6712	28.922	28.9971	29.0967	29.0325	28.9902	28.7534	28.7922	28.7623	28.9358	28.9163	28.8503	28.8111	28.8575	28.7899	28.8476	28.6855	28.6964	0.0129476
PSMB5	P28074;P28074-3;P28074-2	28.5945	28.6409	28.5796	28.6467	28.5988	28.8766	28.5762	28.6386	28.3581	28.4574	28.6774	28.4366	28.5514	28.3751	28.3513	28.4569	28.402	28.7251	0.246648
GSTM2	P28161;P28161-2	29.7353	29.5974	29.6124	29.618	29.6236	29.5869	29.5752	29.5608	29.5837	29.6605	29.7212	29.6037	29.5037	29.5162	29.5356	29.5457	29.5945	29.5037	0.0121383
ABCD3	P28288;P28288-2	24.7109	25.2808	24.603	25.4754	25.5211	24.8029	26.3099	26.2522	26.1285	25.4892	25.2895	24.9202	25.2849	24.5623	25.3952	26.4149	26.4446	26.2126	0.000281155
TMOD1	P28289;P28289-2	24.4147	24.7562	24.8167	24.9171	24.5004	24.6162	24.8579	24.8795	24.789	24.9692	24.6913	24.5968	24.8996	24.5226	24.757	24.7301	24.5546	24.5115	0.637975
SSFA2	P28290-2;P28290-3;P28290	19.5735	19.7484	22.1098	20.928	20.5471	19.9363	22.1892	20.0318	22.0331	21.3333	20.0221	21.0671	20.5857	20.1005	19.6371	21.1938	21.3872	20.1098	0.601014
NDUFS1	P28331-3;P28331-4;P28331-5;P28331;P28331-2	25.2464	25.5474	25.5194	25.6138	25.3196	25.2986	25.1857	25.6601	25.3638	25.7125	25.655	25.8182	25.4942	25.4802	25.652	25.135	25.727	25.1709	0.281028
POLD1	P28340	30.1641	30.3763	30.3472	30.2009	30.1221	30.2515	29.9814	29.9824	30.0594	30.2533	30.3485	30.2174	30.0687	30.1334	30.1886	30.0454	30.1558	29.9925	0.00315871
SMARCA1	P28370-2;P28370	24.3177	23.7867	24.0949	24.1229	24.11	24.0035	24.0073	24.0677	24.3183	24.1695	24.4954	23.9584	23.9001	23.9269	23.6017	24.31	23.6437	24.2419	0.486814
MAPK1	P28482;P28482-2	30.4973	30.758	30.4731	30.6513	30.6703	30.6162	30.5216	30.3873	30.4317	30.554	30.5031	30.5952	30.5072	30.5034	30.4842	30.5576	30.5093	30.4067	0.103834
GCA	P28676	26.7036	26.5275	26.3377	26.6218	26.6029	26.5676	26.4219	26.6345	26.4822	26.5822	26.5993	26.6458	26.4264	26.4195	26.4237	26.1567	26.5677	26.2354	0.111292
RXRB;RXRA;RXRG	P28702;P28702-3;P19793-2;P19793;P48443	20.7771	20.4306	20.7317	20.6249	20.4847	21.0989	21.7703	21.4671	21.3896	21.2721	20.155	20.7528	19.557	20.5063	20.1302	21.6396	22.3529	22.2606	0.000414995
ERCC5	P28715	20.4157	19.1843	19.563	20.0008	19.2657	19.2676	19.7989	19.4439	19.9038	20.0151	19.2134	19.6277	19.1918	19.6527	19.0108	20.4741	19.6244	20.2945	0.334981
RBL1	P28749;P28749-2	19.9195	21.4162	21.612	21.0616	21.4192	19.8905	20.8702	21.5193	20.3533	20.7352	21.979	21.6565	20.6379	21.4329	21.5279	20.7691	22.0793	22.0066	0.683158
GRN	P28799;P28799-2;P28799-3	25.1902	24.52	24.7156	24.5659	24.5612	24.8344	24.9124	24.6067	24.7199	24.4102	24.6663	24.6779	25.1498	24.678	24.7572	24.6816	24.7203	24.7593	0.623858
LAP3	P28838-2;P28838	30.1432	30.2581	30.3578	30.2035	30.3082	30.3414	30.2199	30.3117	30.4456	30.3566	30.3691	30.2824	30.256	30.3583	30.3033	30.2709	30.2802	30.3844	0.822563
GTF2E1	P29083	25.6952	25.437	25.5361	25.6684	25.4028	25.707	25.4486	25.7963	25.1685	25.3231	25.398	25.2363	25.1669	25.3973	25.47	25.1951	25.0943	25.3589	0.147232
GTF2E2	P29084	27.6587	27.7097	27.7394	27.1214	27.5906	27.646	26.9756	27.5397	27.3966	27.0745	27.5691	27.4417	27.3976	27.6798	27.7102	26.8213	27.1931	27.102	0.0442881
TPP2	P29144	28.7092	28.8646	28.8777	28.7695	28.8244	28.9959	28.6474	28.7441	28.9361	28.7895	28.8773	28.7353	28.7739	28.8817	28.8473	28.8394	28.7606	28.7531	0.871781
IMPA1	P29218;P29218-3;P29218-2	27.589	27.8009	27.7465	27.9133	27.886	27.8466	27.5956	27.6716	27.6607	27.8153	27.8012	27.7244	27.6151	27.6579	27.6127	27.7625	27.6383	27.684	0.00226601
SHC1	P29353-2;P29353-7;P29353;P29353-6;P29353-5;P29353-3;P98077	26.3817	26.2471	26.288	26.1931	26.4039	26.4359	26.1351	26.2758	26.3796	26.6473	26.6562	26.3812	26.2609	26.6061	26.6516	26.3283	26.4765	26.3347	0.129068
MPG	P29372-5;P29372-4;P29372-2;P29372	25.6895	25.8678	26.0981	26.1438	26.1252	26.0398	25.6754	25.8262	26.1917	26.2528	26.0936	26.1984	25.769	25.9575	25.9986	26.13	26.3126	26.0151	0.126137
CRABP2	P29373	23.5705	23.8381	23.7086	24.0668	23.9271	23.6839	23.65	23.577	23.6075	23.9278	23.8717	23.7529	23.591	23.5591	23.6118	23.8578	23.6548	23.6618	0.0357559
TKT	P29401;P29401-2	32.3026	32.4381	32.6165	32.4973	32.5495	32.4746	32.4194	32.459	32.3776	32.377	32.3619	32.3195	32.2708	32.4902	32.4431	32.5643	32.4118	32.436	0.410052
RBMS1	P29558-2;P29558;P29558-4;Q6XE24-3;Q6XE24-4;Q6XE24-5;Q6XE24-2;Q6XE24	25.8669	25.9182	26.1022	25.9094	25.9245	25.8851	25.8953	26.2876	26.2378	25.9816	26.0975	25.8987	26.0138	26.4677	26.3373	26.1234	26.0717	26.5158	0.11283
PML	P29590-5;P29590;P29590-2;P29590-9;P29590-3;P29590-8;P29590-4;P29590-12;P29590-11;P29590-13;P29590-14;P29590-10	26.8687	26.6686	26.7238	26.8347	26.9617	26.8447	26.6633	26.8419	27.1157	27.0265	26.7869	26.8522	26.8235	26.9068	26.9866	26.7689	26.8917	26.7748	0.674145
EEF1D	P29692-2	31.2691	31.2672	31.3868	31.3774	31.3525	31.342	31.3726	31.3932	31.4807	31.4208	31.31	31.4336	31.151	31.2881	31.384	31.4571	31.3516	31.4309	0.145166
MARCKS	P29966	29.4838	29.2205	29.3594	29.0497	29.3047	29.4607	29.4246	29.3007	29.3851	29.1072	29.2482	29.1527	29.3357	29.3599	29.2047	29.2585	29.4804	29.318	0.391292
ALDH4A1	P30038;P30038-2;P30038-3	24.7814	24.6863	24.7786	24.8315	24.7781	24.9983	24.8768	24.792	24.7065	24.8937	25.2235	24.7498	24.8427	24.7497	24.4702	24.8841	24.757	24.9007	0.333419
PBLD	P30039-2;P30039	22.9503	23.3731	24.2549	22.7641	23.7921	23.0725	23.1	22.1788	24.0936	23.8843	24.523	22.5286	22.8559	23.0486	21.6855	23.4721	23.9524	23.5506	0.449276
ERP29	P30040;P30040-2	29.893	29.8503	29.9614	30.0095	30.1336	30.135	30.238	30.3464	30.3062	30.0424	30.0401	29.9056	30.1161	30.044	30.1344	30.2493	30.2918	30.1945	3.44207e-05
PRDX6	P30041	33.4537	33.4369	33.2749	33.3615	33.404	33.3128	33.3565	33.1734	33.0932	33.3814	33.5454	33.3993	33.2163	33.2172	33.2557	33.2275	33.2109	33.0313	0.0133863
C21orf33	P30042;P30042-2	27.2391	27.2101	27.184	27.1717	27.1984	27.1798	27.0768	27.2148	27.1764	27.5268	27.5959	27.2902	27.2721	27.1419	27.1177	27.1939	27.0921	27.208	0.00468204
BLVRB	P30043	28.3271	28.2771	28.4475	28.2957	28.3063	28.452	28.1519	28.1273	28.1379	28.308	28.3844	28.2666	28.1512	28.2218	28.268	28.039	28.4415	28.1965	0.130253
PRDX5	P30044-2;P30044;P30044-3;P30044-4	30.1153	30.2933	30.2671	30.0684	30.2507	30.2263	30.0922	30.2635	30.0952	30.1807	30.2425	30.0172	30.0894	30.2742	30.2548	30.166	30.3186	30.1841	0.860476
DDT;DDTL	P30046;P30046-2;A6NHG4	31.1593	31.5432	31.147	31.6724	31.6183	31.4552	31.4921	31.347	31.1755	31.2405	31.341	31.4082	31.255	31.2501	31.3037	31.4891	31.2503	31.197	0.15317
PRDX3	P30048-2;P30048	29.8365	30.1842	30.0445	30.121	30.0651	30.0751	29.9445	29.939	29.9157	30.0325	30.1886	30.2227	30.1799	29.8811	29.9856	29.9265	30.1527	30.1096	0.363265
ATP5D	P30049	25.1778	25.3314	25.387	25.488	25.1862	25.1847	25.0609	24.9942	25.1305	25.4587	25.3695	25.3535	25.2929	25.226	25.2798	25.1574	25.4767	25.3768	0.0573458
RPL12	P30050;P30050-2	31.2396	31.3791	31.323	31.1271	31.2196	31.2109	31.036	31.3536	31.3768	30.9619	31.169	31.1136	30.8192	31.2584	31.2406	31.3595	31.1373	31.1457	0.430462
ECHS1	P30084	29.5108	29.5498	29.435	29.3777	29.359	29.6491	29.4787	29.58	29.6099	29.4809	29.5036	29.5832	29.6109	29.4681	29.5896	29.4734	29.6684	29.5705	0.70715
CMPK1	P30085;P30085-2	29.8843	29.8281	30.0088	29.8519	29.9824	30.0076	29.8557	29.9403	29.9859	29.9555	29.9328	29.896	29.9028	29.9439	29.9212	29.8805	29.9248	29.9205	0.96462
PEBP1	P30086	31.8109	31.8522	31.87	31.7596	31.9075	31.9208	31.8394	31.7881	31.8468	31.8894	31.9289	31.7544	31.6083	31.7778	31.8742	31.8533	31.7633	31.718	0.525136
PDIA3	P30101	32.0604	31.9734	32.0875	32.1643	32.1892	32.1661	32.2796	32.298	32.3121	32.1444	32.1497	32.0851	32.2218	32.2542	32.2456	32.3158	32.2665	32.254	4.56867e-06
PPP2R1A	P30153	32.3516	32.261	32.2725	32.18	32.2022	32.4233	32.3086	32.223	32.1405	32.0764	32.1908	32.136	32.185	32.1835	32.2169	32.098	32.2302	32.1099	0.142348
PPP2R1B	P30154;P30154-4;P30154-2;P30154-3;P30154-5	28.6256	28.7456	28.6519	28.6046	28.6123	28.6839	28.5606	28.591	28.5675	28.6523	28.644	28.5573	28.5407	28.5881	28.5763	28.3781	28.6933	28.4553	0.216869
CDC27	P30260;P30260-2	26.0722	26.7534	26.2953	26.655	26.6161	26.4447	26.5406	26.349	26.7166	26.4654	26.4024	26.4089	26.333	26.1939	26.2987	26.4504	26.5743	26.5544	0.321425
CDC25C	P30307-2;P30307;P30307-4;P30307-3	24.5304	24.9946	24.5414	24.9617	24.7807	24.6676	24.7575	24.7249	24.5502	24.7782	25.0453	24.0109	24.9955	24.8766	24.8687	24.8221	24.632	24.3892	0.723977
PPIF	P30405-2;P30405	25.5678	25.707	25.7166	26.263	25.9658	25.893	25.4826	25.6498	25.7254	26.0307	25.9875	25.9155	25.9236	25.8307	25.9371	25.9151	25.8276	26.074	0.00376217
NKTR	P30414	24.6642	24.5476	24.7508	24.326	24.8741	24.9473	24.3662	24.4772	24.8257	24.2171	24.3942	24.2696	24.9072	24.9402	24.709	24.8468	24.786	24.9441	0.0273345
NMT1	P30419;P30419-2	30.3444	30.4758	30.4828	30.3791	30.5055	30.5776	30.5119	30.3731	30.3682	30.3856	30.4188	30.4614	30.319	30.2976	30.4677	30.2922	30.5284	30.3478	0.646432
HLA-B	P30480;P30460;P30462;P18463;P30479	24.0913	24.147	24.3319	24.5115	24.5592	23.9937	24.9292	25.0468	25.2639	24.7119	24.5481	24.3711	24.5884	24.5566	24.5498	25.2541	25.3442	24.8272	0.000417512
HMOX2	P30519-2;P30519	26.2694	26.1034	25.2424	26.0224	25.8068	26.0746	26.3922	26.4733	26.0434	26.084	26.0288	26.2512	25.8922	25.74	26.2149	26.6301	26.6338	26.1951	0.154291
ADSS	P30520;Q8N142-2	29.9475	30.1257	30.1541	30.1952	30.2801	30.2079	30.0325	30.0762	30.0375	30.1961	30.3933	30.1272	30.0491	30.1884	30.1141	30.1446	30.1682	30.1065	0.0713739
LRPAP1	P30533	26.8719	26.8681	26.8131	27.2149	27.1022	26.8596	27.2214	27.1671	27.2856	26.907	26.5581	27.056	27.0544	26.9671	27.1529	27.0142	27.11	27.1988	0.0383083
ADSL	P30566;P30566-2	30.929	30.8505	30.915	30.7368	30.6568	30.8735	30.7765	30.687	30.6994	30.729	30.9192	30.8082	30.6158	30.8509	30.8707	30.704	30.7703	30.6971	0.200989
CLIP1	P30622-2;P30622-1;P30622	26.7339	26.8027	26.6309	26.9615	27.1066	26.8034	26.8422	26.6815	26.8193	26.7724	26.7577	26.7382	26.5607	26.7127	26.6878	26.9374	26.756	26.6385	0.072451
SRI	P30626-2;P30626;P30626-3	30.5363	30.2584	30.5122	30.2218	30.3919	30.4835	30.3488	30.3623	30.5761	30.1766	30.2517	30.1411	30.1521	30.1693	30.286	30.27	30.4453	30.3194	0.0649215
SERPINB1	P30740;P30740-2;O75830	25.9956	26.1431	26.0069	26.3203	26.1407	26.3422	26.0678	26.006	26.1315	26.3144	26.4286	26.2088	26.1382	25.9815	26.1029	25.6519	26.2191	26.0834	0.0931687
SLC7A1	P30825	24.5107	24.9958	24.6969	25.255	24.9327	24.5035	25.4275	25.3366	25.1202	24.9744	24.9829	24.8898	24.7743	24.6456	25.0069	25.3951	25.2985	25.0423	0.0443402
ALDH1B1	P30837	28.4177	28.7274	28.5287	28.5662	28.7111	28.4965	28.5557	28.4505	28.3557	28.8098	28.9361	28.8548	28.8136	28.6731	28.7628	28.5509	28.4652	28.6167	0.00325287
POLR2B	P30876	28.5201	28.83	28.6685	28.7385	28.742	28.7215	28.6126	28.5556	28.6075	28.6314	28.6786	28.681	28.7427	28.7177	28.5677	28.5113	28.5588	28.5893	0.136589
SDHA	P31040;P31040-3;P31040-2	26.4511	26.5641	26.679	26.5559	26.2843	26.7871	26.3874	26.5629	26.6454	26.2528	26.43	26.598	26.5569	26.0171	26.7959	26.2898	26.8701	26.6672	0.943904
CORO1A	P31146	24.1357	23.2332	24.4079	24.3061	21.9439	23.6865	22.0841	23.5705	23.7196	23.214	23.6173	23.0248	24.6638	24.683	24.5825	24.5905	23.8618	23.6026	0.151495
GDI1	P31150	29.8902	30.0366	30.0497	30.0443	30.0041	30.0213	29.9173	30.0096	29.9296	30.0674	30.1651	29.8449	30.0139	29.9701	30.0478	30.0288	29.9411	29.9138	0.82782
S100A7;S100A7A	P31151;Q86SG5	21.2411	21.1962	21.9212	20.9312	21.16	21.0795	21.5873	21.1496	20.9844	21.7859	21.2279	21.2383	20.5482	25.4752	21.1515	21.562	20.6858	20.9039	0.719389
MAT2A	P31153;P31153-2;Q00266	29.9531	30.1753	30.2348	30.2217	30.2195	30.2021	30.0612	30.1499	30.1802	30.1116	30.171	30.1746	30.0334	30.3052	30.1327	30.0651	30.1094	29.9589	0.423506
PRKAR2B	P31323	24.7911	24.6392	24.7343	25.0694	25.052	25.0081	25.0717	25.153	25.8112	25.3054	24.8743	25.0579	25.2367	24.9238	24.6905	24.4114	25.0506	25.0992	0.173687
CPS1	P31327;P31327-3;P31327-2	25.7817	26.2413	26.0376	26.0953	26.0183	26.3145	25.8396	25.7788	25.799	26.2665	26.2986	26.3317	26.072	26.0157	25.9748	26.0649	26.0826	25.7718	0.0159941
RRM2	P31350;P31350-2;Q7LG56-3	29.7639	30.0299	29.907	30.1456	29.9121	29.9404	29.87	29.8834	29.9061	29.9825	30.039	29.9047	29.7593	29.8947	29.9954	29.9467	29.8182	29.8595	0.511992
TIA1	P31483-2	25.4495	25.7142	25.7642	25.133	25.5709	25.6261	25.4681	25.7075	25.8128	25.7063	25.8891	25.7338	25.7003	25.8946	25.8657	25.6532	25.9933	25.8423	0.132754
DNAJA1	P31689;P31689-2	29.6826	29.5352	29.7674	29.7183	29.7331	29.8514	29.6879	29.6016	29.6486	29.696	29.6841	29.6182	29.5932	29.4334	29.6542	29.4745	29.6409	29.6048	0.107142
AKT1	P31749;P31749-2	25.9496	26.2657	26.3884	26.2785	26.3748	26.199	25.9214	26.1775	26.247	26.2393	26.1482	26.0228	26.0895	26.1461	26.2242	26.0392	26.3928	26.3963	0.675042
AKT2	P31751;P31751-2	23.4081	24.0512	23.4001	24.4091	23.4142	23.7384	23.0453	23.4254	23.501	23.285	23.5022	23.8218	23.5853	23.3798	23.5591	23.8538	23.6109	22.6236	0.644093
UQCRC1	P31930	26.1431	26.0769	26.0596	26.5721	26.1075	26.1898	26.3292	26.384	26.5323	26.0774	25.8096	26.1526	26.3437	26.7203	26.461	26.3341	26.5992	26.3176	0.0202106
HIBADH	P31937	27.0816	27.2867	27.2539	27.3014	27.2986	27.4114	27.2962	27.2453	27.253	27.3659	27.5573	27.269	27.2529	27.0858	27.2096	27.3044	27.2519	27.3551	0.0988913
ATIC	P31939;P31939-2	31.9003	32.1545	32.1215	32.1053	32.1415	32.1571	31.944	31.9972	32.0026	32.1655	32.1813	32.1046	31.9204	32.0966	32.1071	32.078	32.0371	31.9635	0.138943
HNRNPH3	P31942-3;P31942;P31942-4;P31942-2;P31942-5;P31942-6	28.8274	28.6898	28.81	28.7434	28.6101	28.6946	28.7716	28.8796	29.0057	29.1731	29.1369	29.2045	29.3678	29.0415	29.173	28.8651	29.2495	29.3408	0.00176654
HNRNPH1	P31943	31.8336	31.8862	31.9607	31.7845	31.8376	32.0095	31.8193	32.0034	32.1457	31.9726	32.0212	32.0577	32.0961	32.1823	32.1376	32.0735	32.2509	32.2791	0.0105741
YWHAB	P31946-2;P31946	31.4521	31.1541	31.3611	31.2025	31.382	31.4351	31.3902	31.4331	31.4434	31.3662	31.2549	31.1536	31.5415	31.4279	31.3534	31.3312	31.429	31.4922	0.292061
SFN	P31947;P31947-2	25.5325	24.9944	25.7867	25.2432	25.5044	25.624	25.3755	25.4493	25.7011	25.2179	25.3633	25.2303	25.5308	27.1358	25.3915	25.499	25.7516	25.5255	0.472523
STIP1	P31948;P31948-3	33.3225	33.1511	33.2686	33.0941	33.1534	33.2504	33.1681	33.1069	33.255	33.0914	33.1902	33.1354	33.0821	33.2346	33.1726	33.1164	33.124	33.0736	0.285903
S100A11	P31949	28.8961	28.5058	28.6307	28.2254	28.2662	29.0633	28.5497	28.5082	28.5204	28.3362	28.5858	28.5545	28.6179	28.4737	28.5561	28.0527	28.6356	28.4684	0.823427
INPP5B	P32019-3;P32019-2;P32019;P32019-4	22.9323	22.7215	22.8776	21.0951	20.5818	23.6685	20.958	22.6056	22.5182	23.0279	22.6613	22.5352	22.4151	23.1135	23.0622	22.9335	23.5675	23.0893	0.301433
PRDX2	P32119;P32119-2	30.9088	31.1141	30.9826	30.868	31.032	30.8029	30.8808	30.9793	30.9088	30.7696	30.8081	30.8215	30.7755	31.0767	30.8883	30.9832	30.8568	30.9216	0.302894
ARRB2	P32121-5;P32121-2;P32121;P32121-3;P32121-4	25.1325	25.7218	25.3252	25.7988	25.9203	25.6919	25.8103	25.494	25.5353	25.5636	25.4081	25.7616	25.7234	25.6864	25.6393	25.7855	25.4683	25.327	0.238561
DCTD	P32321;P32321-2	25.3186	25.3431	24.8308	25.3853	25.6263	25.223	25.1899	24.9547	25.1389	25.4031	25.1314	25.0812	25.3084	25.5324	24.9354	25.2417	24.9276	25.0956	0.500349
PYCR1	P32322;P32322-2;P32322-3	26.8542	27.0238	26.7329	26.9523	26.91	27.0983	26.7533	26.8787	26.8473	27.0768	27.0272	27.0395	26.7766	26.5799	26.6105	26.9649	26.9362	27.0485	0.00240562
GTF2H1	P32780;P32780-2	26.2703	26.2136	26.2916	25.4509	25.3693	26.3766	25.3646	25.4872	25.6404	25.3909	25.98	25.9833	26.224	26.495	26.3366	25.1472	26.0078	25.7822	0.044815
CTH	P32929;P32929-2;P32929-3	29.5694	29.8219	29.8646	29.7066	29.7126	29.732	29.4479	29.4668	29.3837	29.4976	29.7051	29.5034	29.453	29.38	29.3631	29.4368	29.6324	29.5388	0.00276791
RPL9	P32969	30.9297	31.2059	30.6546	31.1116	30.936	30.9042	30.8791	30.5742	30.531	30.8723	31.0897	30.9319	30.8064	30.6686	30.7358	30.5585	30.5781	30.7056	0.0433932
KIF5B	P33176	31.0179	31.0744	31.1959	30.9611	31.0771	31.0733	30.8847	30.9689	31.1073	30.9398	30.9544	30.9724	30.727	31.062	30.977	31.0376	31.0355	31.0118	0.344283
CSTF2	P33240-2;P33240	30.4787	30.4785	30.4798	30.3289	30.4777	30.5529	30.5006	30.4219	30.5151	30.4911	30.5592	30.5992	30.4333	30.5419	30.5813	30.5057	30.6216	30.6319	0.245886
DUT	P33316-2	29.7721	29.8385	29.8931	29.8059	29.9004	29.9025	29.7782	29.9677	30.0377	29.7795	29.85	29.758	29.5917	29.9399	29.8481	29.9632	29.9885	29.8569	0.409127
CKS2	P33552	27.3477	26.9136	27.0731	27.0073	26.9942	27.3382	27.2742	27.0225	27.2349	27.2162	27.4049	27.3159	27.2276	27.2934	27.4608	26.6701	27.0504	26.9096	0.0568537
TTK	P33981-2;P33981	25.8099	26.0257	25.8868	26.2922	26.2816	26.1266	26.2262	25.9323	26.1376	26.2002	25.8828	25.9097	25.8877	26.1499	26.1605	26.1587	26.0008	25.9848	0.154989
MCM4	P33991	30.7982	31.0123	30.9143	30.9653	31.0105	31.0227	30.9924	30.8106	30.8738	31.0298	30.9133	30.9485	30.9833	31.1352	31.1797	30.8595	30.7981	30.6724	0.0117389
MCM5	P33992	29.8823	30.236	30.0765	30.3652	30.2658	30.1964	30.1708	29.979	29.9981	30.1801	30.0409	30.054	30.1062	30.2768	30.2418	30.0721	29.9762	29.9411	0.0580345
MCM7	P33993;P33993-3;P33993-2	30.1449	30.4645	30.3184	30.5237	30.5336	30.3491	30.4541	30.2408	30.21	30.5143	30.4267	30.4979	30.288	30.475	30.4723	30.3074	30.153	30.1573	0.0672508
GALNS	P34059	23.3946	22.2223	22.6807	22.9545	21.4148	22.9439	22.0676	21.6985	23.1883	23.4126	22.9212	22.4335	22.511	22.1958	22.335	23.8902	23.7119	23.7181	0.0717598
SHMT1	P34896-2;P34896;P34896-3;P34896-4	26.872	27.1926	26.8829	26.8719	26.9283	27.0677	26.9242	27.0061	26.9293	26.8089	27.1027	26.8167	26.6806	26.8817	26.9406	26.978	26.8282	26.8145	0.721426
SHMT2	P34897-3;P34897;P34897-2	31.0668	31.0052	31.0779	31.1626	31.123	31.0314	31.1432	31.0894	31.1167	31.3369	31.36	31.3045	31.3206	31.2694	31.296	31.2005	31.2517	31.1926	5.77443e-06
EPHX2	P34913;P34913-3;P34913-2	24.7039	24.8873	25.061	25.0211	25.0457	25.5536	25.1046	25.6076	25.9206	24.5582	24.8801	24.6394	24.3139	24.4311	24.2664	25.1337	25.358	25.2277	0.000590329
HSPA4	P34932;P34932-2	32.9233	33.005	33.172	33.0125	32.9567	33.1327	32.8528	33.0099	33.0677	33.0437	33.0978	32.9753	32.9771	33.0733	33.1035	33.0053	33.022	33.0293	0.919138
MPI	P34949;P34949-2	29.5117	29.865	29.5883	29.9372	29.8228	29.635	29.5983	29.5987	29.5068	29.6115	29.7582	29.5755	29.4657	29.612	29.5606	29.7937	29.55	29.4754	0.288429
PFN2	P35080-2	26.602	27.0086	26.7576	27.0839	26.8409	26.8058	26.7218	27.0038	27.0145	26.9733	26.9901	26.7708	26.7814	26.909	26.9497	27.0681	26.9398	26.8075	0.852556
CA8	P35219	26.4621	26.7652	26.4686	26.9792	26.68	26.7938	26.5041	26.7842	26.3739	26.7466	26.6402	26.4624	26.3741	26.5616	26.5932	26.5863	26.4882	26.5493	0.213001
CTNNA1	P35221;P35221-2;P35221-3	28.0486	27.8715	27.9041	27.8905	27.8795	28.0109	28.1379	28.1456	28.217	27.8116	27.8852	27.85	28.0163	28.0298	28.0978	27.8164	28.0741	27.9608	0.00465335
CTNNB1	P35222;P35222-2	26.4665	26.3932	26.0103	26.4613	26.2533	26.1213	26.9513	26.9278	26.4797	26.2716	26.3138	26.1706	26.8032	26.412	26.6374	26.5067	26.5666	26.442	0.0206094
PHB	P35232;P35232-2	26.0506	24.9954	24.4642	25.0793	24.2311	23.0007	24.5942	25.8007	23.2517	24.4574	23.5022	23.2981	25.1553	25.3	26.1374	24.2325	27.7946	24.9761	0.27298
SERPINB6	P35237	28.5634	28.7711	28.6996	28.7318	28.7014	28.7111	28.4543	28.6429	28.5246	28.5306	28.7891	28.6123	28.4586	28.5093	28.4645	28.5662	28.6148	28.497	0.0340949
NF2	P35240-6;P35240-8;P35240-3;P35240;P35240-2;P35240-4;P35240-5;P35240-7;P35240-9	23.5309	23.7025	23.7022	24.0655	23.8847	23.6156	23.8023	23.7466	24.1099	23.8142	23.8421	23.739	23.6009	23.9302	24.1451	23.8798	23.7203	23.6039	0.531946
RDX	P35241;P35241-5;P35241-4;P35241-2;P35241-3	29.2616	29.1723	29.2372	29.2702	29.2354	29.2029	29.1872	29.1844	29.1969	29.3603	29.2688	29.3905	29.1101	29.1819	29.0617	29.3217	29.2473	29.3223	0.00114392
RPA3	P35244	29.63	29.6463	29.4802	29.5029	29.629	29.6909	29.6559	29.6344	29.5343	29.6181	29.7459	29.6188	29.5134	29.6007	29.6302	29.535	29.7111	29.3705	0.780798
RFC4	P35249;P35249-2	28.5647	28.5298	28.4935	28.6916	28.4499	28.4362	28.6378	28.4558	28.1652	28.6542	28.5032	28.4672	28.3374	28.2924	28.4666	28.4552	28.4041	28.5083	0.501515
RFC2	P35250;P35250-2	28.6327	28.5775	28.5918	28.5507	28.5121	28.592	28.5522	28.4407	28.4649	28.6911	28.7113	28.6772	28.4355	28.4822	28.6702	28.4025	28.598	28.4272	0.0321751
RFC1	P35251-2;P35251	28.0198	28.1705	28.077	27.9949	28.0952	27.9053	27.896	27.8798	28.0099	28.0101	28.1071	28.0624	27.7449	27.9078	27.922	28.0137	28.0076	27.9164	0.029176
RPL22	P35268	29.5716	29.8486	29.7488	29.6942	29.641	29.7962	29.5773	29.6794	29.8887	29.4369	29.752	29.586	29.497	29.7116	29.5696	29.7148	29.6575	29.8253	0.546933
GTF2F1	P35269	27.9213	28.0349	28.1583	28.0655	28.1084	28.1159	28.0323	28.0664	28.231	28.0779	28.1835	28.11	27.9284	28.0986	28.1767	27.8558	28.0563	27.9195	0.287271
SPR	P35270	28.0523	27.854	27.9692	27.783	27.9164	27.9335	27.8567	27.9697	27.9095	27.846	27.9261	27.8496	28.0179	27.9715	28.0219	27.7895	27.9682	27.8781	0.219015
CBS	P35520;P35520-2	31.0848	31.2824	31.3364	31.1311	31.2227	31.2957	31.0813	31.2557	31.3023	31.0219	31.1859	31.0804	30.9771	31.1954	31.1238	31.1651	31.2022	31.0766	0.398346
KRT9	P35527	21.9425	21.326	23.0717	23.0049	23.3258	22.2011	22.7585	23.3585	21.726	23.8085	22.4923	22.607	23.2446	23.4632	22.3704	23.2441	22.5715	22.4229	0.638012
AGL	P35573;P35573-2;P35573-3	29.0714	29.3572	29.3803	29.1385	29.0694	29.1692	29.0148	28.9747	29.102	29.2075	29.1694	29.161	28.9694	29.1072	29.0843	29.2696	29.2447	29.3509	0.0142855
MYH9	P35579;P35579-2;REV__Q9UKV3-5;REV__Q9UKV3;P13535;Q9Y623;P11055	33.2569	33.4136	33.5077	33.4361	33.4865	33.3806	33.4522	33.4454	33.4765	33.3514	33.3648	33.3455	33.3805	33.4851	33.4293	33.4189	33.4309	33.3923	0.416963
MYH10	P35580;P35580-3;P35580-5;P35580-2;P35580-4	31.7605	31.9568	31.9973	31.9049	31.9653	31.8236	32.0833	32.132	32.1567	31.9321	31.9706	31.7931	32.1918	32.1887	32.1481	32.0285	32.0908	31.931	0.0025205
COPB2	P35606;P35606-2	29.8122	29.8755	29.9244	30.0397	29.9923	30.1006	29.8654	29.8167	29.8535	29.9878	30.0217	29.9452	29.9427	29.8588	29.9218	29.808	29.8255	29.8612	0.000277816
SOAT1	P35610;P35610-3;P35610-2	22.9432	22.3851	22.4392	23.7025	23.2243	22.0439	22.7336	23.264	23.3881	22.6057	23.3892	22.9252	22.7417	22.6014	23.841	22.8058	23.5297	23.4479	0.742224
ADD1	P35611-2;P35611-6;P35611;P35611-3;P35611-4;P35611-5	28.7777	28.6747	28.7597	28.7245	28.7831	28.8155	28.8415	28.879	28.858	28.7311	28.7794	28.6738	28.9133	28.8553	28.881	28.642	28.7541	28.7546	0.00306014
ADD2	P35612-4;P35612-3;P35612;P35612-2;P35612-8;P35612-9;P35612-5;P35612-6;P35612-7	25.2135	24.935	25.2421	25.0863	25.3281	25.4415	25.344	25.2774	25.4435	25.4404	25.3238	25.0804	25.5711	25.5444	25.5493	25.2567	25.3672	25.2112	0.0462407
BSG	P35613-2;P35613;P35613-4	26.1188	26.4508	26.0689	26.5333	26.2846	26.1074	26.9719	27.4269	27.2459	26.4027	26.3117	26.1225	26.8603	26.4054	26.7732	26.8931	27.1533	26.9454	0.000155138
FUS	P35637-2;P35637	30.674	30.5644	30.6954	30.6732	30.5344	30.7517	30.8354	30.7727	30.8625	30.8526	30.9072	30.6592	31.0931	30.947	30.9885	30.5701	30.7965	30.8038	0.00675438
NUP214	P35658-2;P35658-4;P35658;P35658-3;P35658-5	28.0277	28.2385	28.2091	28.3999	28.3654	28.3113	28.0729	28.0743	28.1319	28.3666	28.2691	28.208	28.0397	28.2896	28.2081	28.2975	28.0709	27.9636	0.0648741
DEK	P35659;P35659-2	28.5974	28.5827	28.4228	29.049	29.0486	28.8147	28.5764	28.6599	28.781	28.942	28.5833	28.8352	28.4551	28.2237	28.494	28.666	28.7026	28.6003	0.00209247
GLRX	P35754	27.6482	27.0895	27.2485	26.3015	27.2931	27.6331	27.1089	27.0978	27.2672	26.5148	26.5225	27.3205	27.3421	27.4536	27.2055	26.8825	27.8021	27.2923	0.553984
PPM1A	P35813;P35813-3;P35813-2	26.4966	26.7607	26.9222	26.7325	26.9165	26.7712	26.5374	26.7574	27.0227	26.7689	26.8357	26.2643	26.8605	26.8255	26.8124	26.7842	26.8289	26.6753	0.80602
KRT2	P35908;Q7Z794	20.3194	22.7598	21.7291	21.9993	21.3099	20.8636	22.1115	22.7016	21.5031	22.8475	21.9536	21.7339	22.0767	26.4095	22.1318	21.4825	21.2539	21.1582	0.287856
PSMC2	P35998;P35998-2	30.7091	30.8765	30.7905	30.8709	30.8649	30.8181	30.8047	30.7665	30.719	30.7357	30.789	30.7599	30.7039	30.8022	30.8288	30.8061	30.713	30.6291	0.239678
ARL2	P36404;P36404-2	26.1169	26.6524	26.032	26.9871	26.7474	26.7304	26.4152	26.1477	25.7681	26.5842	26.4608	26.4166	26.3597	25.7627	26.1374	26.0809	26.1899	26.2391	0.0192028
ARL3	P36405	27.8259	28.2203	28.0882	28.2543	28.3353	28.1503	28.1761	28.0053	27.7097	28.1912	28.2373	28.2959	28.183	28.0322	28.2208	28.1336	28.0137	27.7306	0.166116
MAP2K2	P36507	29.0044	29.1098	29.2464	29.1798	29.2436	29.2447	29.0871	29.0691	29.2497	28.8868	29.0991	29.1071	28.9376	28.9962	29.0724	29.036	29.1397	29.0401	0.10937
ATP5C1	P36542-2;P36542	24.0783	24.4197	23.8468	24.1945	22.8338	22.5107	24.1688	23.945	22.6963	24.3657	24.2355	23.3013	23.2525	23.6505	23.5999	23.3343	25.2309	22.9346	0.690726
ATP6V1E1	P36543;P36543-3;P36543-2;Q96A05	27.6122	27.4969	27.5993	27.4786	27.4043	27.6816	27.7635	27.646	27.8976	27.5918	27.6734	27.4789	27.5741	27.6051	27.6504	27.4675	27.808	27.645	0.226905
CPOX	P36551;P36551-2	29.1939	29.2206	29.3897	29.4065	29.3488	29.287	29.0333	29.3075	29.3422	29.4484	29.4952	29.3592	29.0494	29.2292	29.3021	29.3415	29.2344	29.2486	0.151719
RPL4	P36578	32.6051	32.9655	32.7597	32.9564	32.9764	32.7557	32.841	32.8114	32.7793	32.6026	32.7422	32.6123	32.4885	32.6438	32.6433	32.949	32.7161	32.7587	0.0591235
NUDT1	P36639-4;P36639-3;P36639-2;P36639	27.7041	27.5815	27.728	27.5782	27.6701	27.7013	27.6453	27.7011	27.8099	27.6044	27.7412	27.7744	27.5469	27.4686	27.535	27.7108	27.7101	27.7789	0.0239215
LONP1	P36776-2;P36776;P36776-3	28.9464	28.97	29.0974	29.1847	28.9758	29.0462	28.844	28.8997	28.8856	29.1209	29.3185	29.2706	29.1799	29.0329	28.9859	28.9496	28.9941	29.0474	0.00522646
PGM1	P36871;P36871-2;P36871-3	30.9152	30.936	31.0748	30.999	31.0152	31.1296	30.7243	30.964	30.9805	31.0032	31.04	30.9323	31.0583	31.1635	30.9931	30.8995	30.9985	30.9664	0.213174
PPP1CC	P36873-2;P36873	28.7144	28.7855	28.8025	28.4002	28.4618	28.7608	28.5766	28.5116	28.5487	28.5873	28.4689	28.6766	28.8542	28.8382	28.7814	28.3107	28.7338	28.0877	0.0540009
GNL1	P36915;P36915-2	28.4281	28.4791	28.4788	28.5929	28.6319	28.5268	28.5063	28.5535	28.5299	28.5156	28.5317	28.34	28.3048	28.3045	28.2512	28.6598	28.6087	28.5624	0.000175387
POLR2I	P36954	27.4144	27.3277	27.6118	26.3301	27.4222	27.3283	27.4961	27.3252	27.6017	26.5393	26.6533	26.5563	27.3753	27.0793	26.9354	27.0971	27.4994	27.3009	0.0232002
DLST	P36957;P36957-2	27.131	27.2833	27.1561	27.3488	27.3735	27.1869	27.1721	27.1786	27.0666	27.3957	27.233	27.3444	27.463	27.2275	27.2323	27.2323	27.2848	27.3383	0.136355
GPX4	P36969-2;P36969	25.1037	24.9116	24.823	25.252	25.3921	25.1197	24.2314	25.057	24.7852	25.7049	25.5127	24.6838	24.8879	24.7792	25.4919	25.4944	25.0189	24.7602	0.405231
SRP14	P37108	29.2438	29.4647	29.5327	29.5938	29.8699	29.2038	29.6789	29.8639	29.6686	29.5777	29.5309	29.7371	29.4244	29.5932	29.648	29.7432	29.7094	29.7042	0.261551
NUP62	P37198	26.8534	26.7837	26.5356	26.4676	26.6644	26.9107	26.4244	26.4989	26.087	26.3512	26.3848	26.6897	26.7819	26.7186	26.8044	26.3644	26.6509	26.0847	0.0761683
HPCA;HPCAL1;NCALD	P84074;P37235;P61601	25.4576	25.3038	25.2801	25.8927	25.5738	25.4821	25.337	25.6547	25.4892	25.4899	25.618	25.3448	25.1354	24.6237	24.7649	25.571	25.7325	25.5781	0.000950362
FDFT1	P37268-4;P37268-3;P37268-2;P37268-5;P37268	22.7116	21.7969	22.4908	22.4562	22.3504	23.7047	24.0432	22.8804	22.8511	23.2628	23.0027	22.8481	24.0581	22.972	22.4901	22.9751	23.13	23.0416	0.445802
TAGLN2	P37802;P37802-2;Q9UI15	32.5828	32.2863	32.5175	32.259	32.2626	32.5131	32.4367	32.5635	32.6463	32.3337	32.4923	32.4311	32.3333	32.6219	32.5784	32.4585	32.5767	32.5573	0.374161
TALDO1	P37837	31.2138	31.4161	31.4242	31.1809	31.388	31.4163	31.2488	31.2046	31.3432	31.0471	31.1712	31.2495	30.9273	31.1564	31.1975	31.0016	31.3413	31.2052	0.161602
SNCA	P37840-2;P37840;P37840-3	24.8815	25.2283	25.395	25.0268	25.3903	25.0973	25.2712	25.4476	25.331	25.2627	24.8146	25.108	25.2007	25.2409	25.0872	25.236	25.3169	24.837	0.641594
ETFB	P38117;P38117-2	29.201	29.8329	29.4692	29.8048	29.9225	29.3652	29.7754	29.3892	29.2769	29.5821	29.5517	29.602	29.3688	29.4013	29.4733	29.6452	29.3644	29.274	0.643587
RBMX	P38159;P38159-2;P38159-3;O75526;Q8IZ40;Q8N7X1	30.1492	29.6374	29.973	29.9485	29.5681	29.5799	29.8411	30.0036	30.2033	30.2366	30.0001	30.1921	30.5465	30.0454	30.1285	30.2199	30.0784	30.7363	0.0692844
BRCA1	P38398-4;P38398;P38398-7;P38398-6;P38398-5;P38398-3	21.1687	21.2111	21.3388	21.5284	21.1398	21.3652	21.1488	21.2784	21.2197	21.5926	21.8786	21.2898	21.3301	21.5868	21.319	21.4638	21.4733	20.3522	0.498643
COIL	P38432	27.0112	27.3179	27.2265	27.4032	27.3309	27.2744	27.0844	27.1808	27.364	27.3286	27.114	27.1874	27.0783	27.2262	27.3591	27.1369	27.2492	27.2941	0.712311
ATP6V1A	P38606;P38606-2	29.7039	29.7821	29.8277	29.6682	29.7812	29.9208	29.7137	29.8631	29.8419	29.6946	29.7299	29.7291	29.7685	29.9349	29.9575	29.688	29.9246	29.8075	0.42582
HSPA9	P38646	31.4692	31.4717	31.6407	31.5865	31.5631	31.5231	31.5378	31.4966	31.6358	31.749	31.7426	31.6958	31.897	31.7956	31.7297	31.6238	31.651	31.7169	0.00109452
EIF4A3	P38919	30.6748	30.7836	30.78	30.8701	30.7995	30.9983	30.671	30.6325	30.8005	30.7671	30.941	30.7881	30.8022	30.5279	30.711	30.7046	30.8616	30.9143	0.15482
IGHMBP2	P38935	18.7355	20.9413	21.1567	21.9999	21.6079	22.2717	22.024	20.6528	20.7535	20.4059	20.345	17.4221	21.5995	21.9613	21.6877	21.489	20.1174	19.4799	0.0758368
RPS19	P39019	31.9502	32.0693	31.9766	32.2409	32.3481	32.0824	32.2467	32.2625	32.265	32.0193	31.9942	32.136	31.9547	32.1934	32.1574	32.3441	32.3554	32.2355	0.00599259
RPL3	P39023;Q92901	31.5812	31.7776	31.6161	31.5927	31.5762	31.6315	31.4863	31.5348	31.6269	31.3352	31.6493	31.2991	31.3333	31.3895	31.4528	31.6488	31.544	31.5583	0.0459687
DDOST	P39656-3;P39656;P39656-2	26.6369	26.7932	26.578	27.358	26.8298	26.5466	27.2961	27.581	27.2404	26.937	26.6517	26.6688	26.9743	26.3555	26.9351	27.6523	27.649	27.4337	0.00316488
ANP32A	P39687;O95626;O43423	31.3345	31.4559	31.2726	31.1358	31.533	31.4795	31.4367	31.4157	31.4685	31.0352	31.066	31.2459	31.1555	31.1296	31.2453	31.2922	31.3089	31.1514	0.0320512
FEN1	P39748;P39748-2	29.2434	29.296	29.2541	29.2387	29.2904	29.242	29.2019	29.2225	29.2692	29.1917	29.2312	29.1924	28.841	28.9889	29.2199	29.2298	29.377	29.3979	0.017147
CUX1	P39880-9;Q13948-9;Q13948-10;Q13948-2;Q13948;P39880-3;P39880-6;P39880-4;P39880-5;P39880-2;P39880;O14529	21.9035	21.6705	19.7833	21.2814	20.7733	22.0453	21.0395	20.2901	20.7018	22.7505	22.2062	22.0015	22.0723	21.0076	22.5488	21.4689	21.723	20.9082	0.136392
CAPG	P40121-2;P40121	23.2707	22.9418	22.5611	22.8513	23.253	23.2001	23.5902	23.5454	22.194	24.0214	22.5963	23.2784	23.2895	24.3878	23.8648	23.4327	22.2384	24.3111	0.645658
CAP2	P40123;P40123-2;P40123-3	26.2222	26.3447	26.5776	26.6298	26.4915	26.5534	26.4887	26.2956	26.3659	26.5941	26.7295	26.628	26.1698	26.35	26.4849	26.3128	26.321	26.0368	0.0190511
TXLNA	P40222	29.5811	29.4282	29.4251	29.255	29.3415	29.5733	29.5222	29.3473	29.4208	29.2995	29.3027	29.3202	29.3945	29.2315	29.2201	29.1997	29.5117	29.3891	0.338939
CCT6A	P40227;P40227-2	32.9304	33.0648	33.0259	32.9536	32.9682	33.0424	32.9449	32.8865	32.9594	32.9887	33.0029	33.1455	32.9226	33.0721	33.0264	32.9325	32.9578	32.8496	0.182274
VHL	P40337-3;P40337;P40337-2	25.6142	25.7455	25.6446	25.4915	25.6344	25.4026	25.6096	25.8112	25.8892	25.6911	25.5441	25.5468	25.4899	25.749	25.4916	25.4203	25.6794	25.2917	0.145237
PBX1	P40424-2;P40424-3;P40424	25.3077	25.0756	25.4713	25.384	25.089	24.9795	24.5828	24.7916	25.2348	24.7862	24.9309	24.7569	25.2822	25.2816	24.8606	24.3826	25.2726	25.0099	0.300756
PBX2	P40425	23.7309	23.4868	20.7118	20.3411	21.4938	26.8006	21.461	22.733	26.2696	23.1627	22.8455	23.3434	25.9687	23.8148	21.2558	22.458	24.0846	22.9718	0.991103
RPL13A	P40429;Q6NVV1	31.2125	31.2177	31.4613	31.3754	31.3959	31.209	31.2735	31.2881	31.4255	31.155	31.296	31.2897	31.1597	31.3347	31.3262	31.3962	31.3626	31.41	0.556206
ARL1	P40616-2;P40616	29.0606	29.3262	29.0389	29.4151	29.3286	29.3074	29.2572	28.9604	28.7752	29.0631	29.2719	28.9975	29.045	29.0916	29.134	28.97	29.1886	29.0137	0.131419
STAT3	P40763-3;P40763-2;P40763	27.471	27.5163	27.8246	27.4481	27.22	27.6624	27.3899	27.3575	27.6051	27.5202	27.5943	27.4924	27.1854	27.5596	27.5433	27.3527	27.7212	27.6433	0.752122
USP8	P40818;P40818-2	25.1677	25.5175	25.5209	25.5933	25.3787	25.3892	25.2284	25.4564	25.4197	25.61	25.5608	25.3262	25.1105	25.7148	25.5569	25.454	25.2838	25.5796	0.96523
PEX19	P40855;P40855-5	28.6287	28.1849	28.3946	28.1063	28.2651	28.6613	28.4281	28.413	28.4847	28.1827	28.2646	28.1544	28.2795	28.1956	28.1814	28.025	28.5897	28.3413	0.588757
MDH1	P40925;P40925-3;P40925-2	31.3586	31.3677	31.394	31.2364	31.3523	31.4318	31.2865	31.3518	31.2928	31.4369	31.5331	31.3028	31.2231	31.4147	31.387	31.2656	31.3225	31.2167	0.313514
MDH2	P40926;P40926-2	31.6845	32.0015	31.8393	32.0139	31.9221	31.7896	31.8041	31.7985	31.8574	31.9154	31.886	31.8552	31.6692	31.8469	31.8647	31.9357	31.8606	31.8615	0.654229
RFC5	P40937;P40937-2	27.8901	28.2005	27.9402	28.2666	28.1609	28.1746	28.1208	27.8854	27.9598	27.9405	28.049	27.9419	27.81	27.8602	27.8938	27.9246	27.9896	27.8827	0.0162149
RFC3	P40938-2;P40938	27.9487	27.9147	28.0167	27.8182	27.9386	27.7588	27.9348	27.8452	28.0747	27.9434	27.765	27.8338	27.6995	27.8939	27.8158	27.9388	27.9983	27.9668	0.118491
HADHA	P40939;P40939-2	27.379	27.55	27.5889	27.5956	27.3877	27.5405	27.4435	27.5846	27.4842	27.8132	27.7962	27.8573	27.9788	27.7381	27.8632	27.5408	27.6339	27.656	0.000561416
EIF2S3;EIF2S3L	P41091;Q2VIR3;Q2VIR3-2	29.6413	29.9399	29.6341	29.685	29.6995	29.6736	29.5988	29.5588	29.6553	29.5601	29.7451	29.4772	29.4507	29.6024	29.5123	29.6909	29.5472	29.4876	0.227046
CETN2	P41208;Q12798	27.7247	27.4064	27.6653	27.5619	27.6164	27.5167	27.6246	27.6765	27.7003	27.7754	27.4744	27.4344	27.8681	27.8153	27.702	27.4804	27.6642	27.793	0.29548
EIF2D	P41214;P41214-2	27.2643	27.1861	27.2293	27.303	27.2094	27.2301	27.0722	27.1283	27.2012	27.216	27.3064	27.1262	27.2477	27.2264	27.3286	27.3878	27.1806	27.2566	0.241178
BUD31	P41223;P41223-2	26.0496	26.1324	26.0906	25.9163	25.9714	26.0098	26.1604	26.0477	25.9964	26.4509	26.4505	26.3343	26.2002	26.2081	26.3338	25.9393	26.2	25.9687	0.000288651
NAA10	P41227;P41227-2;Q9BSU3	29.5032	29.4001	29.4248	29.4651	29.473	29.5828	29.5462	29.5521	29.5861	29.5891	29.5484	29.4612	29.5197	29.4861	29.6078	29.3897	29.5486	29.4948	0.252783
KDM5C	P41229-5;P41229;Q9BY66-2;Q9BY66;Q9BY66-3;Q9UGL1;Q9UGL1-2	26.5733	26.5649	26.9627	26.8847	26.8286	26.7739	26.7844	26.7876	26.9653	26.7566	26.9353	26.9488	26.7393	26.8451	26.7818	26.6732	26.8805	26.7512	0.564299
PPP1R2;PPP1R2P3	P41236;Q6NXS1	27.9931	27.9099	27.9156	27.923	27.8694	28.1564	27.9358	28.0422	28.103	27.9861	27.9338	27.7813	27.7956	27.931	27.8958	27.8388	28.0556	27.909	0.510867
CSK	P41240	27.6378	27.6439	27.6923	27.7378	27.7284	27.666	27.5095	27.5669	27.579	27.7283	27.7332	27.7023	27.6178	27.5766	27.532	27.66	27.6655	27.5192	0.00298471
GARS	P41250	31.2545	31.4534	31.526	31.5401	31.5393	31.5388	31.2969	31.3737	31.5069	31.3791	31.4577	31.3867	31.4064	31.4688	31.4182	31.4432	31.4176	31.4509	0.270506
IARS	P41252	31.7998	32.0251	31.7843	31.8773	31.8769	31.9751	31.759	31.7257	31.6261	31.7955	32.0061	31.7492	31.7708	31.7054	31.7881	31.7235	31.8019	31.7086	0.0936709
EIF1	P41567	28.5966	28.6285	28.3631	28.3794	28.5066	28.7039	28.7117	28.4989	28.3614	28.2496	28.3468	28.3382	28.5409	28.6553	28.7152	28.3624	28.5373	28.0206	0.14546
PRKCI	P41743	26.6796	26.8207	26.9769	26.6702	26.8339	26.8845	26.7212	26.9928	26.8805	26.8565	26.9742	26.8911	26.8771	26.9147	26.9381	27.0296	26.9835	27.0744	0.14804
ACTR1B	P42025	26.8733	26.7081	26.6249	26.5311	26.582	26.8006	26.6822	26.3199	26.1827	26.8736	26.9355	26.6534	26.6728	26.5098	26.6382	26.3446	26.4979	26.4795	0.0348077
ECI1	P42126;P42126-2	28.7655	28.8027	28.7572	28.4199	28.4501	28.9273	28.5815	28.7072	28.5279	28.5238	28.7511	28.6675	28.7679	28.5876	28.7286	28.5574	28.7349	28.654	0.673215
TMPO	P42166;P42167-3	26.7044	26.5348	26.4059	26.8999	26.6248	26.1885	26.6562	26.764	26.6564	26.5546	26.5283	26.1379	26.6043	26.6003	26.6963	26.5546	26.7941	26.4631	0.634082
STAT1	P42224;P42224-2	27.9031	28.1611	28.1703	28.2966	28.2043	28.21	28.0131	28.0467	28.0628	28.1973	28.1204	28.0877	27.8064	28.0559	28.0638	28.3068	28.1226	28.0616	0.107417
STAT6	P42226;P42226-3	25.5612	25.8553	25.764	26.0703	26.0023	25.7539	25.5337	24.7695	25.3143	25.7936	25.6948	25.5124	25.5898	25.9516	25.8703	25.9784	25.9517	25.8932	0.00983795
SKIV2L2	P42285	29.6998	29.8828	29.9116	29.8158	29.8831	29.9491	29.7555	29.7436	29.7387	29.6771	29.8187	29.7907	29.964	29.9997	29.9693	29.7311	29.826	29.8151	0.00939358
MTOR	P42345	27.5722	27.4865	27.6751	27.3324	27.3419	27.7943	27.4848	27.3769	27.3576	27.375	27.5666	27.4105	27.3965	27.3096	27.339	27.0536	27.6279	27.4386	0.630028
PI4KA	P42356;P42356-2;A4QPH2-2;A4QPH2-3;A4QPH2;Q8N8J0	24.1027	23.9522	23.9371	23.9095	23.5908	24.6617	24.551	24.375	23.7386	23.7685	23.7114	23.5913	24.268	24.0763	24.2598	23.6329	24.0212	23.9457	0.314413
EPS15	P42566;P42566-2	27.5156	27.8038	27.597	27.7786	27.8377	27.854	27.7173	27.5725	27.7297	27.8347	27.8064	27.6473	27.6234	27.6218	27.6597	27.6828	27.5875	27.5427	0.0680947
MLLT3	P42568-2;P42568	23.1271	23.2281	23.4144	23.7216	22.7713	23.5552	22.4402	23.5491	23.2894	23.5333	23.3695	23.6522	22.9488	23.076	23.3329	23.1613	23.1725	22.6881	0.53656
CASP3	P42574	25.9618	26.3662	27.0241	26.487	27.0972	27.1196	27.0847	26.9042	27.0145	26.7617	25.8964	25.7	25.2853	26.4854	26.7656	26.9793	27.2511	27.1323	0.0921916
CASP2	P42575;P42575-2;P42575-3	25.138	25.5661	25.1773	25.0086	25.2374	25.1609	25.2009	25.1004	24.694	25.3874	25.384	25.1928	24.7648	25.1604	25.3717	25.1083	25.2408	24.9697	0.437795
RPS27	P42677	30.6415	30.5086	30.5988	30.4634	30.458	30.63	30.5118	30.5561	30.4489	30.544	30.5114	30.4318	30.6019	30.5287	30.5334	30.6418	30.4951	30.8204	0.325999
ABL2	P42684-7;P42684-5;P42684-6;P42684;P42684-4;P42684-10;P42684-2;P42684-3;P42684-8;P00519;P00519-2	24.0789	23.6913	24.1517	23.3435	23.6347	23.5045	23.6352	23.8614	23.3838	23.4537	23.4068	23.9082	24.3033	24.0154	24.0295	23.6778	24.1889	23.7905	0.0360273
HELZ	P42694;P42694-2	25.7089	25.7475	25.9701	25.9292	26.0349	25.7425	25.8087	25.8844	25.9832	26.1321	26.1715	25.9088	25.8974	25.7287	25.965	25.9041	25.8329	25.6531	0.200159
NCAPD3	P42695	27.7313	27.7549	27.6398	27.6771	27.5858	27.7144	27.6636	27.5843	27.5519	27.5608	27.7025	27.4994	27.4806	27.3678	27.6357	27.5396	27.7244	27.4778	0.21003
RBM34	P42696;P42696-2	27.3078	27.2051	27.3163	27.3285	27.4028	27.2501	27.2415	27.3094	27.4071	27.3483	27.3537	27.2783	27.6285	27.3431	27.4856	27.5824	27.3568	27.2991	0.202173
LRPPRC	P42704	31.4279	31.4142	31.3915	31.3632	31.3164	31.5352	31.3953	31.3709	31.3064	31.5077	31.6155	31.6222	31.6321	31.4799	31.5428	31.3013	31.5188	31.5515	0.0463723
ACAA2	P42765	25.5248	25.7033	25.7588	25.7622	25.6398	25.6114	25.3831	25.4474	25.5705	25.8078	25.8085	25.6286	25.6665	25.6797	25.7222	25.7242	25.6773	25.8326	0.0237084
RPL35	P42766	30.5168	30.9112	30.9673	31.0125	31.1616	30.7583	30.9096	30.6528	30.9349	30.8492	30.5919	30.7333	30.2881	30.7007	30.5421	30.8504	30.8438	30.675	0.127437
CDKN2A	P42771;P42771-4;P42771-2;P42771-3;P42772	29.6979	29.9088	29.7795	30.1851	29.9371	29.7916	29.9835	29.7293	29.7562	29.8707	29.7407	29.7251	29.7124	29.7345	29.8658	29.8564	29.7702	29.6768	0.370866
CDKN2C	P42773	26.0109	25.1807	25.3005	25.7652	26.0146	25.178	25.8873	26.0322	25.5577	25.7788	24.8232	26.3228	26.1401	25.9462	25.7521	25.8492	25.5917	25.6481	0.833251
PRCP	P42785;P42785-2	25.0561	25.0241	24.8218	25.0638	25.0088	25.0004	25.042	24.9389	24.9995	25.7682	25.6395	25.5998	24.7528	23.1755	25.1633	24.8997	24.9187	25.1749	0.0760277
HTT	P42858	28.0217	28.2786	28.1408	28.297	28.2428	28.3315	28.0581	27.9613	28.0344	28.1854	28.2597	28.0382	28.0888	27.9151	28.1507	27.8861	27.9679	27.9199	0.00574252
MTHFR	P42898;P42898-2	23.125	22.7305	22.2575	22.8764	22.6702	23.3958	23.2439	22.7348	23.6983	22.7731	22.9222	22.9858	23.3531	23.5698	22.6154	23.4745	22.207	22.5186	0.643154
PAFAH1B1	P43034;P43034-2	27.9022	28.0095	28.225	28.2272	28.2069	28.3122	27.9579	27.9393	28.3141	28.2206	28.0874	28.1546	27.9708	28.0897	28.1654	28.206	27.9134	28.0671	0.461762
MATR3	P43243	30.9029	30.8215	30.7647	30.7947	30.6677	30.6967	30.8396	30.7827	30.754	31.1544	31.0652	31.0947	31.2578	31.0066	31.1567	31.0032	30.9067	31.1143	0.000122808
MSH2	P43246;P43246-2	28.6564	28.9136	28.9436	28.8333	28.8533	28.8746	28.6885	28.7807	28.8983	28.818	28.8208	28.767	28.7629	28.7693	28.7544	28.7238	28.9728	28.9415	0.688034
GRK6	P43250-2;P43250-3;P43250;P34947	24.6366	24.8735	24.9542	24.9284	24.8499	24.8763	24.7487	24.6307	24.9328	25.1521	22.8506	24.7265	24.7394	24.7404	25.1443	25.1139	25.1017	25.1044	0.493022
SSR1	P43307;P43307-2	25.4479	25.2749	25.1785	25.4456	25.3088	25.0704	25.9752	26.0368	25.9224	25.5357	25.4349	25.6848	25.3851	24.9992	25.7472	26.1224	26.398	26.2574	0.00018893
RANBP1	P43487-2;P43487;Q9C010;Q9C010-2	32.2016	32.0437	31.922	31.958	31.9427	31.9575	32.2092	32.0922	31.793	31.852	31.692	31.8409	31.9725	32.0003	31.9223	32.0226	32.036	31.8793	0.183328
NAMPT	P43490	30.5164	30.7576	30.7152	30.7125	30.73	30.8357	30.5967	30.6528	30.6724	30.7176	30.7089	30.6438	30.6772	30.6788	30.7009	30.6301	30.6749	30.6068	0.285042
PSMC4	P43686;P43686-2	31.6149	31.598	31.6468	31.5138	31.6467	31.6709	31.6051	31.551	31.5379	31.6193	31.6895	31.6551	31.5784	31.5483	31.65	31.4871	31.5793	31.4754	0.07857
TSFM	P43897;P43897-2;P43897-4;P43897-3	27.5319	27.8163	27.6377	27.6181	27.3351	27.6318	27.6826	27.724	27.7556	27.7252	27.7029	27.6801	27.8758	27.8096	27.8127	27.8362	27.663	27.866	0.0464921
PPIC	P45877	26.645	27.4478	26.6605	27.7603	21.6603	26.7461	27.0998	25.5535	24.9357	23.8696	23.5687	23.19	23.9084	24.2085	24.8161	24.6895	24.9951	24.7776	0.144329
ACADSB	P45954;P45954-2	26.6267	26.6033	26.678	26.883	26.8902	26.8449	27.031	26.7187	27.0252	27.027	27.0966	26.8149	26.9734	26.8368	26.8671	26.8417	26.8335	26.9584	0.0258223
CBX5	P45973	29.0283	29.0221	28.8097	28.7781	28.8555	29.0457	28.8681	28.9493	29.0207	28.8712	28.9849	28.8858	28.9231	28.7567	28.7479	28.8974	28.9851	28.957	0.476589
USP5	P45974-2;P45974	31.171	31.2639	31.5013	31.2261	31.3217	31.3041	31.1486	31.2464	31.3171	31.3213	31.4194	31.1975	31.248	31.3277	31.3046	31.2259	31.3366	31.2368	0.922772
MAPK8	P45983-3;P45983-2;P45983-4;P45983;P45983-5;P53779-4;P53779-2;P53779-3;P53779	24.4822	24.5036	24.7498	25.0469	24.8384	24.9858	24.577	24.6803	25.0538	24.8226	23.5959	24.8093	24.4437	24.4905	24.6223	24.3044	24.5254	24.8041	0.422963
MAPK9	P45984-3;P45984-2;P45984-4;P45984	26.887	26.8277	27.1351	26.9464	27.1219	27.2055	26.884	27.1231	27.2083	27.0711	27.1275	27.1054	26.9497	26.9213	26.9135	26.9867	27.1899	27.1114	0.314253
MAP2K4	P45985;P45985-2	25.7189	25.3086	25.6529	25.3347	25.4752	25.411	25.7726	25.5586	25.5305	25.0189	24.9595	25.3822	25.4971	25.6024	25.6672	25.241	25.0315	25.4632	0.018766
MKI67	P46013;P46013-2	29.1721	29.2675	29.2308	29.271	29.1873	29.0447	29.3372	29.3504	29.3722	29.2316	29.1823	29.1786	29.3531	29.461	29.3572	29.4074	29.2707	29.0139	0.0984258
PHKA2	P46019	21.847	21.845	21.7684	22.1653	22.3564	22.0502	22.0483	21.6657	22.0981	22.2567	22.2208	21.9656	21.6524	22.0487	21.7179	22.0155	22.2941	22.2281	0.038834
PHKA1	P46020-2;P46020;P46020-3	26.0035	26.4151	26.0775	26.1244	26.2294	26.1246	26.21	25.7901	25.8958	26.1201	26.0378	26.1208	26.2586	26.1207	26.1706	25.9283	26.1583	25.9772	0.382779
RANGAP1	P46060	30.8592	30.9744	30.8475	31.0109	31.0458	31.0788	31.0487	30.8774	30.9164	30.9771	30.7958	30.9039	31.0014	31.1396	31.0964	30.8452	30.8397	30.7098	0.00545738
RECQL	P46063	26.821	27.1424	27.0337	27.118	27.1757	27.1801	26.9315	26.8473	26.8252	27.0127	26.8654	26.8311	27.0916	26.7888	27.0601	26.9131	26.8735	26.9247	0.0603696
NOP2	P46087;P46087-4;P46087-2;P46087-3	29.362	29.4464	29.4269	29.7593	29.7173	29.524	29.5806	29.6046	29.5618	29.6611	29.4831	29.5649	29.7462	29.6862	29.6955	29.7579	29.4737	29.7024	0.0233159
ATRX	P46100-2;P46100-5;P46100-3;P46100-4;P46100;P46100-6	21.5586	21.9682	21.9007	21.4387	21.1	21.0817	21.3799	20.8658	21.6858	22.2875	22.1356	21.7578	22.0497	22.0943	21.7396	20.3267	19.2302	20.9333	0.00156938
CRK	P46108	27.4687	27.6554	27.9037	27.9952	27.8453	27.5651	27.8037	27.8206	27.9271	27.9627	27.8699	27.8168	27.7071	27.9241	27.843	27.9739	27.8143	27.8704	0.520721
CRKL	P46109	29.6934	29.9541	29.7713	29.8795	29.974	29.903	29.8959	29.8942	29.829	29.9234	29.9359	29.7745	29.654	29.8997	29.8707	29.9109	29.9266	29.7922	0.658585
MTIF2	P46199	21.2541	21.314	21.6093	22.0255	21.541	21.1786	21.8236	21.5251	21.2629	21.1748	21.2127	22.156	20.2443	21.4744	22.1254	21.5211	20.7887	21.5506	0.96449
BAG6	P46379-2;P46379;P46379-3;P46379-5;P46379-4	29.9368	29.7003	29.9043	29.7625	29.7375	29.9432	29.8775	29.7825	29.8021	29.7871	29.8965	29.8463	29.807	29.8038	29.8226	29.6926	29.781	29.7332	0.570539
NSF	P46459;P46459-2	29.2116	29.3443	29.1939	29.3935	29.3725	29.35	29.6141	29.6799	29.5796	29.541	29.4168	29.5005	29.6302	29.3557	29.3989	29.6547	29.7027	29.6049	0.000379873
MAP2K3	P46734;P46734-2;P46734-3	26.1506	26.1302	25.9586	25.823	25.9149	26.2498	25.7733	25.972	25.849	25.8916	26.2532	25.9723	26.0019	25.9577	25.9848	25.5804	26.0223	25.9885	0.538423
BRCC3	P46736-2;P46736-3;P46736;P46736-4;P46736-5	26.275	26.1998	26.4148	26.3978	26.3416	26.3199	25.8984	25.9966	26.1299	25.8564	26.2356	25.9405	26.0138	26.0327	26.0496	26.2278	26.2016	25.9429	0.0147981
RPL27A	P46776	31.1169	31.4168	31.4276	31.3567	31.3519	31.2224	31.1943	31.4381	31.4108	31.0945	31.2169	31.2624	31.0241	31.6143	31.3733	31.5889	31.2391	31.3106	0.831821
RPL5	P46777	32.2453	32.22	32.5041	32.3735	32.3991	32.3105	32.2026	32.3211	32.5289	32.2822	32.3265	32.2644	32.1947	32.312	32.3267	32.3639	32.4846	32.503	0.432664
RPL21	P46778	30.545	30.6495	30.6438	30.7645	30.5777	30.4725	30.6189	30.5416	30.6773	30.7491	30.6786	30.6682	30.4609	30.4689	30.4841	30.7145	30.7248	30.7205	0.0173977
RPL28	P46779;P46779-2;P46779-3;P46779-4;P46779-5	29.1427	29.2477	29.2229	28.9523	29.1631	29.1444	29.0209	29.0169	29.1962	28.7826	28.9967	28.6887	28.7564	28.9794	28.8036	29.1719	29.2841	29.4354	0.00180258
RPS9	P46781	32.3706	32.7665	32.6829	32.9227	32.8394	32.7053	32.6269	32.5354	32.7445	32.4906	32.5051	32.7414	32.5645	32.4527	32.5363	32.7061	32.6581	32.6144	0.136681
RPS5	P46782	31.3215	31.0466	31.2082	31.0919	31.0941	31.2955	31.1803	31.1084	31.1666	31.0728	31.0584	31.0196	30.9959	31.0215	31.0885	31.1402	31.1855	31.1405	0.151667
RPS10	P46783;Q9NQ39	30.9794	30.9468	31.0447	31.0938	31.0509	30.9648	31.1258	31.0901	31.1573	31.1018	31.1205	30.852	30.9142	31.0152	31.1418	31.0048	31.1702	31.0309	0.597611
MAP1B	P46821	28.6956	28.6762	28.9392	28.9045	28.9786	28.9492	28.7253	28.7924	28.9447	28.9178	28.8832	28.6865	28.6385	28.6943	28.7673	28.9143	28.9175	28.8409	0.105515
GNPDA1	P46926;P46926-2	27.8179	27.8394	27.748	27.7581	27.7544	27.8665	27.7698	27.7752	27.633	27.8301	27.9233	27.6823	27.5935	27.8926	27.747	27.8744	27.9224	27.5617	0.938068
NEDD4	P46934-4;P46934-2;P46934;P46934-3	22.9832	22.5947	21.6353	22.6061	22.5685	22.9085	22.5028	23.0017	23.0307	23.0033	22.8186	22.0725	21.5722	21.9434	20.1678	22.5735	21.1089	22.3627	0.0692799
YAP1	P46937-2;P46937-8;P46937;P46937-9;P46937-5;P46937-3;P46937-6;P46937-7;P46937-4;Q86UL8-2;Q86UL8	27.7155	27.5594	27.7805	27.5555	27.6275	27.8293	27.686	27.7087	27.8382	27.6289	27.7862	27.572	27.6768	27.7786	27.876	27.5987	27.8848	27.7296	0.790305
UTRN	P46939;P46939-2;P46939-4;P46939-3	27.8749	27.9306	28.094	28.1601	28.1307	28.0327	28.0124	27.9942	28.1572	28.1032	27.9859	27.9765	28.0571	28.1724	28.114	28.0543	28.0751	27.9565	0.260161
IQGAP1	P46940	31.6545	31.8147	31.8361	31.7897	31.846	31.8523	31.7217	31.6214	31.7412	31.8077	31.8483	31.7627	31.7025	31.7353	31.7164	31.6002	31.6943	31.6662	0.0189475
GYG1	P46976-2;P46976;P46976-3	27.7943	27.7607	27.875	27.8574	27.8552	28.044	27.7802	27.9571	28.098	27.9604	27.8738	27.5945	27.8403	27.8777	27.9117	27.9329	27.9759	27.8728	0.575568
STT3A	P46977-2;P46977	26.0976	26.1778	26.3628	26.8002	26.6729	26.4096	26.7061	26.9266	26.9454	26.4181	26.3043	26.4645	26.5135	25.9962	26.4224	26.9338	27.3271	27.2208	0.000268706
RABIF	P47224	25.4481	25.8864	25.9526	26.1247	26.2695	25.9088	25.8793	26.1039	25.8765	25.7289	25.6439	25.8719	25.647	26.0223	25.7729	25.9489	25.8395	25.7487	0.195746
PLA2G4A	P47712	26.4585	26.5005	26.5983	26.6647	26.7515	26.7888	26.4826	26.5295	26.4608	26.851	26.6518	26.5625	26.4911	26.3847	26.5916	26.5023	26.745	26.7365	0.0345323
CAPZA2	P47755;P47755-2	27.2945	27.2776	27.4729	27.6486	27.4603	27.4203	27.2171	27.3654	27.4528	27.5845	27.3425	27.4241	27.4709	27.5653	27.3796	27.3022	27.4612	27.4258	0.384431
CAPZB	P47756-2;P47756	30.4279	30.6343	30.5349	30.6351	30.7249	30.7392	30.5665	30.6341	30.7324	30.4788	30.4251	30.4336	30.3763	30.6391	30.5658	30.6772	30.559	30.5879	0.0358949
EIF1AX;EIF1AY	P47813;O14602	27.7875	27.2023	27.4425	27.6017	27.1754	27.1772	27.4196	27.4277	27.2621	27.7526	27.5738	27.3302	27.9979	27.3888	27.5391	27.497	27.4558	28.0377	0.519813
QARS	P47897;P47897-2	31.0426	31.1439	31.1037	31.2346	31.2685	31.2101	31.0664	31.0797	31.0152	31.1888	31.2291	31.0937	31.0561	31.0786	31.1353	31.1012	31.0921	31.0402	0.00266468
RPL29	P47914	29.5546	29.307	29.7984	29.571	29.526	29.4544	29.4813	29.5039	29.5929	29.7084	29.5726	29.6315	29.3077	29.5108	29.3302	29.7692	29.436	29.7482	0.282714
LGALS7	P47929	22.9077	21.6089	21.3853	21.4337	21.4697	21.5399	20.5715	21.5824	23.176	21.8326	21.5904	21.3189	20.7036	26.1007	21.2589	20.4765	21.0546	21.5462	0.782494
UQCRFS1	P47985;P0C7P4	24.0841	23.6319	23.7706	23.8391	24.0006	23.9646	23.9582	23.9781	23.9238	24.0475	23.9343	24.2011	24.0973	23.9803	24.1995	23.9953	24.1078	24.0848	0.161614
LIMS1	P48059;P48059-4;P48059-2;P48059-5;P48059-3;P0CW19-2	22.9856	23.9562	23.7154	24.3324	24.0443	24.0873	24.3763	24.0702	24.2815	21.2499	20.6223	22.7903	21.9273	22.7202	21.6956	22.3542	23.1444	23.6769	0.000761129
PREP	P48147	28.9587	29.2499	29.0277	29.0683	29.0791	29.1784	28.8483	28.9508	28.7834	29.035	29.2223	29.043	28.9341	28.9256	29.0028	28.8509	28.93	28.8988	0.0151534
ME1	P48163;P48163-2	26.9068	26.6432	26.7778	26.5686	26.4769	26.8388	26.6527	26.8312	26.7762	26.8654	26.7681	26.7314	26.8132	26.8371	26.929	26.5975	26.7494	26.826	0.33455
RFX5	P48382;P48382-2	22.0508	21.2346	20.7985	21.3253	20.7156	20.0371	21.191	21.7598	19.8976	21.1044	19.4146	19.9412	20.427	19.4036	20.526	21.6435	22.2931	22.0899	0.0453731
PIP4K2A	P48426-2;P48426	26.6346	26.7357	26.6051	26.7056	26.7133	26.7338	26.6637	26.3998	26.3843	26.7157	27.0697	26.7734	26.868	26.9111	26.7735	26.2129	26.5068	26.4218	0.00251649
SOX9;SOX8	P48436;P57073	20.9024	21.3497	21.3342	21.8859	22.5494	20.0633	22.3402	21.996	22.2383	22.8237	20.8855	22.5557	22.5551	21.7965	22.8439	23.1132	22.2926	20.6834	0.568927
ARCN1	P48444;P48444-2	28.9991	29.0899	28.9954	29.0952	29.1622	29.136	28.9743	29.0013	29.0536	28.9728	29.0445	28.9583	29.045	28.9261	28.9931	29.0079	28.9759	29.0852	0.0363909
LSS	P48449-3;P48449	21.6662	19.6217	21.3337	21.4593	20.9455	22.3855	20.53	21.3246	21.2991	21.0941	21.1809	21.6587	22.279	21.945	20.9649	21.6092	21.2826	22.618	0.512914
GCLC	P48506	26.2632	26.5732	26.4922	26.6294	26.6851	26.4939	26.1994	26.3723	26.4599	26.4584	26.5208	26.4478	26.6141	26.6535	26.6296	26.5818	26.4564	26.4572	0.0394306
GCLM	P48507;P48507-2	26.6617	26.598	26.6922	26.8097	26.6421	26.3919	26.6683	26.4139	26.5145	26.7086	26.323	26.4005	26.6767	26.6414	26.6617	26.8086	26.2818	26.4503	0.699891
TRAPPC10	P48553	22.2565	22.347	22.7149	22.4584	22.5299	20.6694	21.8824	22.635	21.79	22.1012	22.6675	22.3098	22.3574	22.6161	22.3429	21.8404	21.9892	21.7735	0.538141
PSMD8	P48556	29.9852	29.9362	29.84	29.9603	29.896	30.0124	30.0002	29.8463	29.9369	29.9708	30.001	29.8627	29.9672	29.8576	29.9337	29.8474	29.8826	29.8256	0.462976
SERPINB4	P48594	21.4174	21.6364	21.5997	21.1204	21.9799	21.4324	22.6305	20.5089	21.7576	20.7538	20.9473	18.6946	21.8483	28.2876	21.7733	21.4937	21.9493	21.543	0.226394
PRRC2A	P48634;P48634-3;P48634-2;P48634-4	28.9182	28.7548	28.8751	28.9227	28.963	28.87	29.0226	28.8348	28.9983	28.9899	28.9158	28.7636	28.8319	28.9214	28.9497	28.9589	28.9006	28.9447	0.683745
GSS	P48637;P48637-2	29.431	29.3482	29.5287	29.3728	29.4102	29.4274	29.373	29.4859	29.6193	29.496	29.485	29.3559	29.3582	29.4698	29.4573	29.5037	29.4843	29.4229	0.768623
CCT5	P48643	33.2915	33.3993	33.1782	33.2345	33.3464	33.3299	33.2949	33.2963	33.2536	33.291	33.263	33.2707	33.1659	33.2714	33.243	33.288	33.2871	33.094	0.676601
NES	P48681	22.7178	22.438	23.3732	22.8999	22.384	22.2868	21.6005	22.7724	22.4933	22.1749	22.7783	23.0382	21.8842	21.997	23.954	22.8833	23.1382	23.0196	0.77008
HSPA13	P48723	24.4649	24.7336	24.658	25.3432	24.8189	24.711	25.0315	24.7378	24.83	24.9663	24.8146	24.6944	24.6331	24.7489	24.7982	25.3315	24.9902	25.0988	0.0667879
CSNK1A1;CSNK1A1L	P48729;P48729-3;Q8N752	26.5329	26.658	26.4979	26.7305	26.8018	26.7383	26.9495	26.8574	26.6972	26.7849	26.8116	26.7714	26.7908	26.7365	26.7385	26.7665	26.858	26.8553	0.00473841
CSNK1D	P48730-2;P48730	22.178	22.4866	22.6015	22.9428	23.1193	22.7044	22.9691	22.8165	23.5879	22.6901	22.6764	22.9512	23.2576	22.8103	23.5747	22.9844	22.8248	22.7897	0.0448495
IDH2	P48735;P48735-2	29.4131	29.6076	29.4928	29.8173	29.682	29.5196	29.4972	29.5969	29.5123	29.6403	29.6619	29.4762	29.4804	29.472	29.4046	29.5769	29.6338	29.5478	0.121732
PITPNB	P48739;P48739-3;P48739-2	29.7517	29.8988	29.8218	29.8748	29.9146	29.8278	29.7181	29.8627	29.7333	29.796	29.8124	29.7194	29.7441	29.7331	29.7718	29.8056	29.6617	29.7558	0.140902
POLD2	P49005	28.0494	28.0628	27.9293	28.0166	28.0539	28.0955	27.9248	27.9548	27.9821	28.0163	27.989	27.8502	27.7812	27.9451	27.8267	28.028	27.8433	27.9057	0.0633927
MARCKSL1	P49006	29.0395	28.6164	28.9064	28.3884	28.2806	28.8811	28.691	29.0152	29.1732	28.6309	28.7159	28.6433	28.9221	29.0125	28.8553	28.5103	29.0546	28.9712	0.202071
PXN	P49023-2;P49023;P49023-3;P49023-4	27.9098	27.5948	28.0956	27.4695	27.5304	28.1688	27.6505	27.6899	27.9077	27.4175	27.6817	27.5183	27.6069	27.721	27.4966	27.3485	28.0729	27.5864	0.707437
MAPKAPK2	P49137;P49137-2;Q96PN8;P51817	26.6155	26.6641	26.837	26.7145	26.8448	26.5368	26.7213	26.9417	26.9637	26.824	26.6974	26.7677	26.5342	26.7123	26.7484	26.709	26.6834	26.7262	0.291428
ALDH9A1	P49189;P49189-2	30.235	30.6532	30.5173	30.4856	30.6315	30.4771	30.339	30.5393	30.4653	30.4275	30.5612	30.3731	30.2416	30.5889	30.5176	30.6122	30.5239	30.3745	0.966847
RPL34	P49207	30.2247	30.4614	30.5372	30.3643	30.4281	30.3998	30.1691	30.5558	30.5784	30.0154	30.2247	29.982	30.0812	30.3244	30.2828	30.369	30.4088	30.4523	0.0460091
RPIA	P49247	23.9393	23.1884	24.0265	24.3327	23.9616	24.0778	24.0854	23.3894	24.2185	23.4222	23.2932	23.3075	23.8029	24.1959	24.19	24.128	23.9189	23.7793	0.0699459
LMAN1	P49257	26.7886	26.8887	26.9476	27.42	26.9858	27.1177	27.4686	27.6499	27.6111	27.2977	27.1024	27.3298	27.3558	27.1462	27.3283	27.6218	27.4286	27.7245	0.000342998
NASP	P49321;P49321-3;P49321-4;P49321-2	32.5879	32.5901	32.5262	32.4083	32.492	32.6969	32.4992	32.5104	32.5218	32.3927	32.5016	32.4268	32.4906	32.5368	32.4572	32.3311	32.4575	32.406	0.129161
FASN	P49327	34.2965	34.5168	34.4324	34.4101	34.4946	34.5096	34.3238	34.3036	34.2741	34.3839	34.5014	34.3824	34.4266	34.5236	34.4906	34.332	34.3328	34.3339	0.0198429
FNTA	P49354;P49354-2	28.3057	28.1151	28.0262	28.0694	27.9771	28.2447	28.0456	27.9893	28.0524	28.1683	28.2938	28.0719	28.3021	28.1653	28.1791	27.8841	28.0966	28.0172	0.173192
FNTB	P49356;P49356-2	25.1366	25.3703	25.2732	25.1283	25.1659	24.9387	25.1764	25.3678	25.2801	25.6028	25.2359	25.2559	24.9721	25.5112	25.5278	25.0376	25.2025	24.9836	0.264621
DHPS	P49366;P49366-2;P49366-3	27.9418	27.6875	27.7174	27.6895	27.5151	27.8927	27.5786	27.6007	27.6382	27.7579	27.7349	27.6368	27.6431	27.5737	27.6722	27.5633	27.7627	27.6645	0.46249
CCT3	P49368;P49368-2	32.5113	32.7932	32.657	32.6943	32.7624	32.7558	32.5645	32.6093	32.5614	32.5813	32.6653	32.576	32.4975	32.7514	32.7054	32.7278	32.5392	32.5453	0.429719
MRPL19	P49406	25.6321	25.9426	25.6813	26.0208	26.0308	25.9059	26.1024	25.9178	25.9665	26.2784	26.2508	26.2444	26.1049	25.7988	26.0421	26.0061	26.245	26.112	0.00467265
TUFM	P49411	30.6091	30.7788	30.6451	30.7496	30.6648	30.5302	30.6564	30.6756	30.6109	30.6823	30.7576	30.7431	30.6244	30.6664	30.6552	30.7437	30.7389	30.7665	0.249406
AMPH	P49418-2;P49418	24.1102	22.0413	24.1966	21.6312	22.8303	23.6165	23.482	24.8635	24.774	23.0478	23.2195	24.2931	22.6423	23.9627	22.7229	23.4573	24.5556	24.6617	0.222047
ALDH7A1	P49419-2	29.6213	29.6231	29.6851	29.6995	29.655	29.6993	29.5295	29.5879	29.6838	29.771	29.8025	29.6828	29.6807	29.7308	29.6821	29.7083	29.5827	29.575	0.0525347
CDC34	P49427	26.6421	26.8397	26.9932	26.8675	26.8435	26.9022	26.9403	26.8002	27.1682	27.0706	26.8841	27.0329	26.854	27.1223	27.0054	26.9397	26.9557	26.7535	0.51731
INPP1	P49441	23.8013	22.6319	24.0719	22.8912	23.6087	22.9587	24.0805	22.3522	23.2238	24.3915	23.0944	23.7388	23.5021	23.6532	23.9932	23.2588	23.8614	23.4761	0.75184
CENPF	P49454;P19320-2;P19320-3;P19320	24.9733	25.3258	25.0908	25.4301	25.3392	24.9066	25.975	25.412	25.1729	25.4704	25.5129	25.4509	25.7505	25.754	25.8123	25.224	25.2924	24.8923	0.031815
SRP9	P49458;P49458-2	29.6086	29.8736	29.5892	29.4795	29.4068	29.5797	29.6201	29.8624	29.7015	29.6498	29.6466	29.5595	29.6214	29.7074	29.7703	29.7525	29.716	29.5349	0.161797
UBE2A	P49459;P49459-3;P49459-2	28.9342	28.811	29.1118	28.4963	28.632	29.1343	29.1215	29.1556	29.2337	28.82	28.7723	29.0173	29.2251	29.4622	29.1886	28.7153	29.21	28.9252	0.0579478
PCYT1A	P49585;Q9Y5K3-2;Q9Y5K3-4;Q9Y5K3-3;Q9Y5K3	26.5131	26.5312	26.4532	26.597	26.6745	26.6388	26.6335	26.5253	26.7585	26.5239	26.5727	26.4446	26.7591	26.6709	26.7792	26.4364	26.343	26.4756	0.00124484
AARS	P49588;P49588-2	32.0355	32.1332	32.3395	32.1588	32.159	32.1621	32.0069	32.0998	32.2231	32.1483	32.2093	32.0871	32.1653	32.2871	32.2201	32.1571	32.1846	32.1015	0.729621
CARS	P49589-3;P49589;P49589-2	29.3172	29.4251	29.313	29.4428	29.4453	29.4279	29.2643	29.245	29.3972	29.3407	29.4544	29.3807	29.3269	29.3683	29.4012	29.3563	29.3823	29.1252	0.236655
HARS2	P49590-2;P49590	23.6278	23.752	23.6418	24.1682	23.4315	23.5653	23.3655	23.3764	22.295	21.5871	23.7041	22.933	21.6171	23.5773	23.0949	23.3579	23.6138	25.0733	0.257491
SARS	P49591	30.9788	31.2502	31.1006	31.1603	31.1682	31.0192	30.9359	30.9745	30.8322	31.0628	31.1992	31.0856	30.9333	30.9588	30.9611	30.958	30.9166	30.8373	0.0105409
PPM1F	P49593;P49593-2	29.244	29.3511	29.506	29.2841	29.3943	29.4919	29.2284	29.4327	29.5743	29.3332	29.3537	29.4121	29.2132	29.3744	29.3456	29.3362	29.4381	29.3566	0.908649
PRIM1	P49642	27.9074	28.0282	28.017	28.1673	28.0458	28.1428	27.8883	27.9849	27.993	27.9605	27.9635	27.9623	28.0061	27.7944	27.9767	27.8416	27.9039	27.8905	0.0150979
PRIM2	P49643;P49643-2	28.9496	28.8913	28.9115	28.7647	28.7819	28.8521	28.8774	28.8224	28.7949	28.8898	28.9393	28.8551	28.7805	28.7921	28.8652	28.7293	28.8124	28.6943	0.00569868
CSNK1E	P49674	26.3541	26.1964	26.2764	26.4073	26.5138	26.3161	26.3864	26.493	26.4931	26.5543	26.5179	26.5922	26.4357	26.6369	26.7693	26.4362	26.414	26.3446	0.0101613
CTCF	P49711;P49711-2	24.658	24.8231	24.8862	24.1459	24.5826	24.9778	24.6311	24.7836	24.8919	25.0372	25.0032	24.7732	25.2387	25.0602	24.9113	24.6066	24.7971	24.4001	0.111114
PSMB3	P49720	29.468	29.9676	29.4622	29.6559	29.685	29.7589	29.507	29.2508	29.0421	29.5133	29.8116	29.6335	29.6559	29.4127	29.4857	29.2505	29.3661	29.4395	0.0571469
PSMB2	P49721	30.2015	30.0942	30.0124	29.9234	30.1011	30.2889	30.1649	29.9422	29.9496	29.8891	30.0136	30.003	29.9071	29.8266	29.8829	29.902	30.0448	29.9287	0.139089
MCM2	P49736	30.0803	30.2399	30.1529	30.3453	30.3228	30.2307	30.2877	30.1819	30.1177	30.4034	30.1912	30.238	30.2406	30.3642	30.4148	30.0893	30.044	29.9625	0.00753041
ACADVL	P49748-2;P49748;P49748-3	22.5918	22.9913	23.0935	23.0775	23.5494	23.3862	23.5819	22.5895	23.1989	23.8295	23.9807	23.2346	23.2729	22.722	22.1726	23.3756	26.3351	23.527	0.170712
YLPM1	P49750-4;P49750;P49750-3	28.2104	27.9289	28.1683	28.152	28.1756	28.1399	27.9922	28.0809	28.1725	28.2163	28.1675	28.1449	28.1738	28.2074	28.2906	28.0034	28.1359	28.2486	0.493265
ACOT2	P49753;P49753-2	28.3792	28.4192	28.4028	28.4344	28.2127	28.3292	28.1951	28.3468	28.1479	28.3906	28.3639	28.6316	28.5234	28.4866	28.4739	28.3313	28.3693	28.401	0.0346688
VPS41	P49754-2;P49754-3;P49754	22.3617	22.3358	22.2222	22.3439	22.5644	21.8362	22.4252	22.2191	21.4371	22.6823	22.6093	22.7872	22.7075	22.6845	22.7225	22.0737	22.1161	22.132	0.0337761
TMED10	P49755	26.7261	26.9766	26.6319	27.401	27.2708	26.6458	27.6251	27.4443	27.1686	27.4032	27.4615	27.418	26.8844	26.7219	27.1288	27.8461	27.3531	27.4713	0.010569
RBM25	P49756;P49756-2;P49756-3;P49756-4	30.068	29.8553	29.8994	30.1352	30.0897	30.1465	30.0282	30.0743	30.0332	30.1441	30.0907	30.1387	30.0396	30.0169	30.0324	30.016	30.0045	30.1109	0.014926
NUMB	P49757-4;P49757-2;P49757-3;P49757;P49757-9;P49757-8;P49757-7;P49757-6;P49757-5	24.0869	23.6685	25.3891	24.1841	24.3714	24.1766	24.9412	24.9303	25.0748	25.4198	25.5696	25.4311	25.3547	25.6631	25.1742	24.1521	24.9862	24.3441	0.0130224
CLK2	P49760-3;P49760	23.436	23.0053	23.5964	24.0419	23.5035	23.7001	23.5498	23.9664	23.3023	23.7272	23.5205	23.5664	23.7527	23.323	22.9091	23.9706	23.5998	23.6612	0.357082
CLK3	P49761-3;P49761-1;P49761	25.9029	25.8785	25.9576	25.4969	25.241	26.1224	25.0699	25.4126	25.1266	25.7713	25.6095	25.9308	26.3302	26.5978	26.4974	25.4101	25.5747	25.4803	0.000298414
EIF2B2	P49770	27.7776	27.7647	27.6984	27.8971	27.9328	27.8088	27.938	27.7656	27.9527	27.8971	27.7877	27.8754	27.7144	27.6388	27.7788	27.817	27.8316	27.6923	0.0471279
HINT1	P49773	31.0406	31.1783	30.9483	31.0868	31.2777	31.2338	31.2158	30.971	31.0549	30.8972	31.2245	31.1658	30.9389	31.125	31.0998	31.1014	30.7122	30.7349	0.177354
NUP153	P49790;P49790-2;P49790-3	28.015	28.0816	28.167	28.4351	28.13	28.209	27.9817	28.16	28.0439	28.4176	28.2598	28.1639	28.1691	28.4127	28.4161	28.2293	27.8901	28.1051	0.0896972
RANBP2	P49792;Q99666-2;Q7Z3J3-2	29.4759	29.5555	29.6041	29.825	29.7283	29.7045	29.5185	29.5709	29.6935	29.8699	29.6958	29.5726	29.5514	29.7807	29.8185	29.6467	29.498	29.3221	0.0979222
TSC2	P49815-6;P49815-5;P49815-3;P49815-2;P49815-4;P49815;P49815-7;P49815-8	25.3143	25.5824	25.4917	25.4457	25.826	25.9155	25.4988	25.6851	25.7752	25.4245	25.495	25.5641	26.372	25.546	26.2974	25.7554	25.8383	25.3924	0.108173
GSK3A	P49840	24.5818	24.7306	24.8776	24.8508	24.6492	24.6013	24.7222	24.9011	25.0262	24.8861	25.0128	24.6153	24.4152	24.4469	24.388	24.4793	24.5746	24.8922	0.0442713
GSK3B	P49841;P49841-2	26.1271	26.3411	26.5186	26.4259	26.2422	26.4335	26.0281	26.4866	26.5701	26.4321	26.3776	26.2988	26.1668	26.518	26.4757	26.2063	26.3264	26.39	0.993416
TAF6	P49848;P49848-3;P49848-2	25.3071	25.0625	24.8562	25.3825	25.1031	24.5658	25.2901	25.2285	25.1616	25.3913	25.3975	25.142	25.112	25.2797	25.1509	25.461	25.2531	25.1946	0.493052
NT5C2	P49902;P49902-2	26.8686	27.1203	26.9825	26.9778	26.9926	27.2157	26.8641	26.9198	27.0218	27.0022	27.1626	27.0984	26.8457	27.1752	27.215	26.9056	26.9736	26.9108	0.438284
SEPHS1	P49903;P49903-2;P49903-4;P49903-3	28.7801	28.6681	28.7372	28.7323	28.5926	28.7629	28.7061	28.6441	28.4893	28.9179	28.8759	28.6541	28.3689	28.499	28.5442	28.5332	28.6819	28.5865	0.0158517
MTHFS	P49914;P49914-2	24.9626	24.7391	25.5453	25.0786	25.0188	23.8917	25.0972	25.0067	25.2399	24.8865	24.8873	24.9218	24.8425	25.1356	25.0604	25.129	25.9465	25.5193	0.188476
GMPS	P49915;P49915-2	30.7356	30.898	30.8255	31.0002	30.998	31.0471	30.7991	30.8162	30.7916	30.9716	31.0218	30.8396	30.8877	30.8885	30.8917	30.796	30.7979	30.8171	0.00138348
LIG3	P49916;P49916-2	26.7894	26.9295	26.9092	26.9734	27.0655	26.9702	26.705	26.8687	26.9621	27.036	26.7281	26.9752	26.7046	26.5727	26.6252	26.9004	27.025	26.9127	0.0122485
MRE11A	P49959-2;P49959;P49959-3	28.9821	29.1604	29.0731	29.0725	29.1826	29.0113	29.1499	28.983	28.9088	29.141	29.1098	29.1415	28.8918	28.9228	28.8999	29.0405	29.055	28.9364	0.0466068
GNAQ	P50148	22.9378	23.0342	23.8112	24.1591	23.9412	23.9383	22.7447	22.9457	22.9719	23.921	23.3999	22.4411	23.9646	22.3448	24.3733	24.1593	24.7748	23.8085	0.131524
IDH3A	P50213;P50213-2	29.137	28.9231	29.0067	29.0696	28.9867	29.0376	29.1598	29.0324	29.0063	29.197	29.2686	29.1334	29.2981	29.0866	29.1581	29.0697	29.0292	29.1153	0.0703733
SULT1A1;SULT1A2;SULT1A4;SULT1A3	P50225;P50226;P0DMN0;P0DMM9;P0DMM9-3;P50225-2;P0DMM9-2	26.1532	25.9202	26.2819	25.7754	25.9879	26.1142	26.1305	26.2553	26.4655	25.9229	25.9798	26.0397	25.8158	25.9987	26.0419	26.0996	26.7322	26.2762	0.0737792
PPOX	P50336	22.8509	23.5993	23.368	23.406	22.9937	22.902	22.8787	22.6122	21.6304	23.3492	22.9361	23.8485	23.3933	23.275	23.6994	23.0972	22.7577	22.3841	0.0532157
GDI2	P50395;P50395-2	32.9287	33.0562	33.0304	33.0036	33.0399	33.134	32.8877	32.8984	32.9397	33.0466	33.1123	32.9561	32.8576	33.0084	33.0371	32.902	32.9329	32.7928	0.0510896
EMD	P50402	26.6831	26.4136	26.8566	26.6897	26.6019	26.5468	26.858	27.2374	27.3411	26.7803	26.7071	26.519	26.8598	26.7321	26.8881	27.1144	27.2766	27.2203	0.001496
SERPINH1	P50454	28.722	28.8075	28.6325	29.2944	29.0581	28.7455	29.2702	29.1736	28.9096	28.8213	28.9745	28.8244	29.1374	28.7618	28.9958	29.0482	28.9236	28.7776	0.172653
PDLIM4	P50479;P50479-2	23.8146	23.8442	24.3561	22.8254	22.8906	24.1018	24.4641	24.0666	24.8944	23.741	23.6503	22.7649	23.3495	23.8112	23.0768	24.5258	24.577	24.4139	0.0132108
ST13;ST13P5;ST13P4	P50502;Q8NFI4;Q8IZP2	32.0443	32.0364	32.1176	32.1323	32.2338	32.1206	32.1284	32.0425	32.1248	32.0767	32.046	31.9951	31.8912	32.0025	32.0689	32.1063	32.0979	31.9828	0.0728987
PEX5	P50542-2	27.572	27.1069	27.5557	27.477	27.3001	27.5781	27.5952	27.6516	27.5747	27.4941	27.4878	27.2826	27.5263	27.5163	27.5137	27.3664	27.5039	27.6759	0.593458
VASP	P50552	25.5621	25.5151	25.5684	25.5415	25.5175	25.7162	25.8261	25.6006	25.6491	25.8274	25.6121	26.178	25.8533	25.9244	26.0715	25.665	25.6197	25.5007	0.0254723
DNM2	P50570-2;P50570;P50570-5	29.1643	29.2523	29.262	29.2655	29.2604	29.23	29.1461	29.1283	29.1552	29.2074	29.3553	29.1566	28.8663	28.9299	29.0525	29.0922	29.2584	29.0548	0.00345461
DNM2	P50570-3;P50570-4	23.0875	22.8602	22.8884	22.9881	23.0869	22.8037	22.9032	21.4784	21.6371	22.2304	22.5233	22.9484	22.7094	22.8694	22.8591	22.9088	22.9349	22.7311	0.055161
METAP2	P50579;P50579-3	27.4378	27.2869	27.3949	27.4406	27.4058	27.5393	27.0307	27.398	27.6369	27.2339	27.4092	27.3359	27.4036	27.5524	27.5066	27.5256	27.3655	27.6058	0.601093
METAP2	P50579-2	22.6597	22.608	22.9449	22.6577	22.9875	23.1643	22.8604	22.8591	23.4076	22.7466	20.2724	22.9046	22.0304	22.8285	22.543	22.7015	23.0159	23.4135	0.375388
NUDT2	P50583	25.358	25.8607	25.4747	25.6356	25.6438	25.7063	25.6055	25.5076	25.5044	25.5018	25.4733	25.7485	25.5556	25.4114	25.6675	25.3979	25.4735	25.4349	0.551233
CDK7	P50613;Q9C098	24.5234	24.4914	24.7542	24.4834	24.6919	24.8827	24.2202	24.4575	24.5582	24.502	24.8641	24.5552	24.479	24.8367	24.8236	24.6145	24.6301	24.5556	0.367482
HLCS	P50747	25.1496	25.0968	25.5861	25.2074	25.3827	25.3666	25.1237	25.1221	25.4244	24.9013	25.1141	25.3249	24.8873	24.8818	24.8579	25.2928	25.6011	24.9601	0.164124
KNTC1	P50748;P50748-2	26.3212	26.0721	26.1647	26.3668	26.1423	26.3103	25.9317	25.6629	25.6517	26.1156	26.2296	25.8772	25.8784	25.6819	25.5014	25.8198	25.9885	26.3248	0.00845509
CDK9	P50750;P50750-2	27.3795	27.3108	27.319	27.1325	27.0916	27.4364	27.4661	27.3201	27.1674	27.391	27.5454	27.4456	27.442	27.2732	27.4576	27.194	27.2449	27.1299	0.10264
LRBA	P50851-2	28.4069	28.6049	28.6746	28.7067	28.5511	28.7414	28.3773	28.4161	28.6566	28.7596	28.6763	28.6274	28.4549	28.3784	28.4853	28.4419	28.5436	28.4511	0.0502969
PPT1	P50897;P50897-2	26.9736	26.936	26.9731	26.9601	27.0189	27.0103	27.1654	26.992	27.0616	27.0487	27.1326	26.768	27.1649	27.0457	27.1044	26.6803	26.9826	27.0698	0.443573
RPL14	P50914	30.8903	31.1249	31.0719	31.0228	31.0994	30.888	30.9742	31.3804	31.4257	30.9991	31.0493	30.7503	30.6994	31.1904	31.0864	31.3531	31.2362	31.2563	0.127318
CCT8	P50990;P50990-2;P50990-3	32.6086	32.8481	32.7797	32.8271	32.8959	32.8741	32.6938	32.772	32.7633	32.6859	32.7628	32.7174	32.6203	32.8136	32.7535	32.8448	32.7205	32.7038	0.283146
CCT4	P50991;P50991-2	32.39	32.5826	32.3748	32.4399	32.4939	32.3969	32.3566	32.3157	32.2953	32.4624	32.455	32.423	32.1595	32.3613	32.419	32.4115	32.2665	32.2385	0.12778
ANXA11	P50995-2;P50995;P27216;P27216-2	29.506	29.5618	29.5018	29.5461	29.6168	29.6373	29.5397	29.646	29.6263	29.6475	29.5316	29.5106	29.3149	29.4303	29.5115	29.6158	29.5713	29.3716	0.122962
PAPOLA	P51003;P51003-2;Q9NRJ5	28.0152	28.2466	28.2859	28.2405	28.3352	28.1891	28.1377	28.008	28.1197	28.2606	28.408	28.2128	28.0858	28.2252	28.157	28.1981	28.0712	28.076	0.123746
FXR1	P51114;P51114-2;P51114-3	28.6111	28.6361	28.7318	28.9307	28.978	28.7275	28.8185	29.0258	29.0717	28.8856	28.7445	28.8437	28.7722	28.7533	28.8493	29.0139	29.0596	29.0288	0.00347368
FXR2	P51116	27.8835	27.9102	27.9569	27.9319	28.0153	27.971	27.9559	28.1067	28.2733	28.0789	28.0059	27.9679	27.9822	28.018	28.0511	28.0949	28.1429	28.1321	0.0372611
RAB5C	P51148;P51148-2	26.5484	26.8618	26.847	26.9436	27.0576	26.7557	26.9238	26.8702	26.9387	27.0113	26.921	26.7242	26.7299	26.6684	26.8669	26.9239	26.9628	26.8351	0.354428
RAB7A	P51149	27.6339	27.6899	27.7529	28.0266	27.8634	27.7643	27.8714	28.0487	28.0436	27.9185	27.9139	27.781	27.8301	27.9017	27.8702	27.9817	28.0162	28.0295	0.00584088
RAB9A	P51151;Q9NP90	24.7576	25.5955	25.7643	25.4136	26.2892	25.9434	25.8919	26.2504	26.3003	25.0391	25.2105	25.3609	26.0482	26.4818	25.7332	26.4178	25.5812	25.9771	0.0451674
RAB13	P51153;P59190-2;P59190	24.1162	24.1762	24.5962	25.1174	24.5009	24.464	24.7639	24.7357	24.9063	25.2499	24.3397	24.6302	24.8256	24.8371	24.6774	25.0536	25.1959	25.4854	0.0382278
RAB28	P51157;P51157-3;P51157-2	22.9314	22.105	23.2754	23.4625	24.0004	23.6983	22.0426	23.3359	23.5606	24.2849	21.8403	22.9014	22.9311	23.8838	21.8233	22.7046	23.0101	23.8484	0.762419
DAP3	P51398-2;P51398-3;P51398	26.37	26.3764	26.244	26.5773	26.5272	26.2455	26.4552	26.2415	26.2373	26.6849	26.805	26.6348	26.6315	26.3963	26.5754	26.5361	26.5011	26.5636	0.00946704
DUSP3	P51452;P51452-2	26.5021	27.0012	26.8294	26.8863	27.103	26.6978	26.8504	26.7601	26.8263	26.8525	26.8963	27.0504	26.4163	26.8614	26.7383	26.8971	26.9226	26.6517	0.578844
DNA2	P51530-3;P51530;P51530-2;P51530-4	22.7093	23.5263	23.3764	23.9495	23.6583	22.3707	23.0758	23.2817	23.1305	23.4211	22.8672	23.4735	22.8464	22.8441	22.4992	22.4991	22.8289	23.1397	0.492342
SMARCA2	P51531-2;P51531	20.9287	21.67	20.6807	20.0209	19.5704	20.5019	19.5124	19.3291	19.9779	21.6448	21.7713	20.5736	21.6595	21.1851	20.0283	21.1566	19.8251	19.7661	0.033373
SMARCA4	P51532-5;P51532-2;P51532-3;P51532-4;P51532	28.3641	28.5184	28.4405	28.6499	28.4512	28.3097	28.3565	28.5109	28.4018	28.5707	28.6291	28.4566	28.3979	28.4445	28.3251	28.5658	28.6043	28.4089	0.408633
IDH3G	P51553;P51553-2	25.0246	24.9114	24.6005	25.1397	24.5114	24.8496	24.5475	25.1326	24.42	25.0658	24.9579	24.2716	24.8102	24.1146	24.6793	24.1128	23.5567	24.3018	0.0912172
GALK1	P51570;P51570-2	29.5115	29.76	29.6819	29.7617	29.8216	29.6801	29.5871	29.6321	29.623	29.7082	29.6427	29.5581	29.516	29.6266	29.6587	29.7628	29.7321	29.5498	0.360598
SSR4	P51571	26.1094	25.9169	22.0688	26.3087	26.1723	25.8443	26.7649	26.6762	26.4726	26.9703	26.3465	26.4424	26.0408	24.0664	25.9878	27.0279	27.0149	26.7969	0.148244
BCAP31	P51572;P51572-2	27.1865	26.6228	27.0968	27.0826	27.0529	26.8385	27.2499	27.5651	27.6251	27.0366	26.8206	26.8025	26.8196	26.6101	26.8865	27.4741	27.6176	27.6453	0.00054177
TPMT	P51580	26.6862	26.8641	26.4641	26.8002	26.7071	26.7286	26.6894	26.7132	26.5751	26.5162	26.4045	26.6458	26.5714	26.4045	26.2519	26.7354	26.6822	26.4766	0.0937759
HCFC1	P51610-4	29.9358	30.1209	30.1309	30.1628	30.1765	30.154	29.9887	30.079	30.1609	30.1069	30.1274	30.0078	29.9948	30.0753	30.0492	30.1821	30.1517	30.0783	0.280574
IRAK1	P51617;P51617-4;P51617-2;P51617-3;P51955-3;P51955-2;P51955-4;P51955	26.6375	26.9375	26.4719	26.9235	27.0872	26.7032	27.0693	26.5948	26.5968	26.8784	26.7873	26.8174	26.7847	26.7418	26.5695	26.7317	26.6824	26.6915	0.595462
ALDH3A2	P51648;P51648-2	24.992	25.1362	25.4898	25.6204	25.3973	25.472	25.6128	25.7086	25.7564	25.5212	25.4369	25.1026	25.3276	25.4437	25.5161	25.8034	25.7695	25.6876	0.00854325
ALDH5A1	P51649;P51649-2	25.3678	25.7555	25.6759	25.9158	26.0351	25.7373	25.6505	25.7281	25.6256	25.5091	25.6515	25.6949	25.5849	25.7781	25.8334	25.9081	25.5723	25.8124	0.196715
HSD17B4	P51659;P51659-3;P51659-2	26.5287	26.6037	26.6495	27.1053	26.8591	26.8312	27.3298	27.459	27.4143	26.8121	26.971	26.7784	26.6528	26.627	26.7886	27.4892	27.4883	27.3554	3.26631e-07
PSMD7	P51665	29.8214	29.9432	29.7017	30.0571	30.0995	29.9263	29.9464	29.8134	29.8854	29.9097	29.9372	30.0909	29.7511	29.7506	29.7972	29.8248	29.8135	29.6745	0.0118447
UBE2D1;UBE2D4	P51668;Q9Y2X8	29.4575	28.7737	29.1171	28.8401	28.6852	29.5522	28.8195	28.2329	29.2996	27.8925	28.5874	28.5413	29.0545	29.0736	28.9059	26.5538	29.1483	29.2536	0.614098
SUOX	P51687	22.1105	23.0698	22.2503	22.9371	21.8154	20.5863	22.0292	22.7126	22.8436	23.3578	23.8163	23.9034	22.7576	22.7922	23.3959	23.5648	22.7743	22.1956	0.0630232
SGSH	P51688	25.2981	25.1139	25.1046	25.7213	25.4623	24.6126	25.4332	25.4069	24.8924	25.1826	25.756	25.1827	25.3518	25.0256	25.1361	25.4021	25.1718	24.5605	0.911047
STAT5B	P51692;P42229-2;P42229	27.3066	27.5886	27.5701	27.6106	27.5418	27.4864	27.319	27.4386	27.3684	27.5402	27.6048	27.5637	27.5273	27.3914	27.5032	27.3836	27.4436	27.375	0.0764432
USP11	P51784	27.3081	27.3899	27.2873	27.3069	27.3553	27.446	27.3676	27.4032	27.302	27.4143	27.4628	27.4662	27.3128	27.451	27.5437	27.2585	27.4747	27.2658	0.371476
VAMP7	P51809-3;P51809;P51809-2	25.9467	26.4632	26.4119	26.99	26.7737	26.7016	26.8672	27.0228	26.9786	26.7588	26.6086	26.0001	26.9049	25.3118	24.5958	27.3686	27.0485	27.438	0.0295012
RPS6KA3	P51812	28.4704	28.7436	28.6905	28.8632	28.8495	28.6895	28.6554	28.6075	28.5234	28.7573	28.7561	28.682	28.5475	28.543	28.6857	28.6447	28.7369	28.6572	0.076224
HDGF	P51858;P51858-2;P51858-3	30.6937	30.7035	30.6035	30.5566	30.6897	30.7983	30.6758	30.7451	30.7742	30.8194	30.7099	30.6346	30.609	30.6723	30.6548	30.5989	30.6879	30.5928	0.486902
CCNH	P51946	26.1023	25.9164	26.0856	25.6637	26.1552	26.1043	26.0649	26.2424	26.2765	26.0722	26.0353	26.1057	26.0756	26.1894	26.2104	26.0938	26.2422	26.1315	0.365832
MNAT1	P51948;P51948-2	27.1482	26.9687	26.8132	26.8422	26.9129	27.0911	26.7488	26.7286	26.846	27.0271	26.6674	27.138	27.197	27.0744	27.1508	26.897	26.9741	26.7576	0.134587
NEK3	P51956;P51956-2	23.9669	23.7097	24.0198	24.5068	24.5826	24.5472	24.2019	24.2731	24.4568	24.172	24.128	24.0929	24.374	24.0485	24.0822	24.1077	24.3789	24.1578	0.00147892
UBE2E1	P51965;P51965-2;P51965-3	27.1642	27.4161	27.2183	27.0902	26.582	27.4515	26.8716	27.1564	27.2788	26.7497	27.515	26.8809	27.0577	27.4174	27.4246	26.929	27.201	27.144	0.790703
NDUFA8	P51970	26.2708	26.1573	26.1149	26.3209	26.3138	26.1333	26.2201	26.2556	26.0245	26.1651	26.1938	26.034	26.1301	26.0607	26.3071	25.9691	26.1396	25.8508	0.17883
HNRNPA3	P51991	29.9368	29.912	29.6188	29.8696	29.7381	29.9087	29.7793	29.7674	29.8763	30.2966	30.4188	30.3063	30.4104	30.0924	30.2113	30.0942	29.7724	30.1622	0.0014055
HNRNPA3	P51991-2	26.439	26.4022	26.7227	26.5764	26.3658	26.4269	26.0987	26.3749	26.6241	26.7409	26.7483	26.5164	26.6604	26.6532	26.6411	26.5734	26.7384	26.8713	0.106468
PGD	P52209-2;P52209	31.2107	31.4193	31.3041	31.2789	31.3588	31.3775	31.161	31.2796	31.3219	31.334	31.4445	31.3094	31.1719	31.3099	31.306	31.2564	31.2098	31.1627	0.198747
HNRNPM	P52272;P52272-2	32.3613	32.2321	32.3275	32.5214	32.4511	32.3791	32.241	32.4749	32.5249	32.508	32.5068	32.4549	32.7415	32.7258	32.708	32.5306	32.4935	32.563	0.000571831
KPNA2	P52292	32.06	32.0931	31.938	31.9577	32.0664	32.2758	32.1168	31.9309	31.9869	31.9014	31.809	32.0913	32.0548	32.1473	32.1526	31.8301	32.0095	31.9364	0.23598
KPNA1	P52294	28.8143	28.3488	28.4251	28.1127	28.3287	28.6268	28.3176	28.3321	28.3445	28.2172	28.3592	28.329	28.4531	28.4468	28.5058	28.3145	28.4456	28.2919	0.459593
NCBP2	P52298;P52298-3;P52298-2	26.4695	26.5336	27.0507	26.7685	26.7671	26.8576	26.7735	27.3411	27.5427	26.7528	26.8764	26.8869	27.0287	27.1963	27.1548	27.1332	27.3393	27.328	0.0285045
RAP1GDS1	P52306-4	29.0073	29.2233	28.7481	28.8738	28.724	29.2789	28.8827	28.7468	28.4477	28.7606	28.6849	28.9125	28.7622	28.6584	28.8733	28.6877	28.7427	28.538	0.251475
POLR2H	P52434;P52434-4;P52434-3;P52434-2;P52434-5	28.9684	28.9287	29.3067	28.9162	29.2019	29.2056	28.9939	29.2434	29.1899	28.9393	28.8565	28.8835	28.9806	28.9275	29.043	29.1282	29.3786	29.3064	0.0664671
POLR2J	P52435;Q9H1A7;Q9GZM3;Q9GZM3-2	26.7603	26.3342	26.4017	26.2871	26.1966	26.3671	26.3781	26.3754	26.0554	26.5706	26.4843	26.3617	26.5793	26.3877	26.5683	26.2805	26.376	25.885	0.157326
MAP2K6	P52564;P52564-2	25.6208	25.7648	25.7071	25.9466	25.8772	25.8666	25.6116	25.7261	25.5135	25.5682	25.895	25.428	25.5309	25.6206	25.5823	25.5289	25.5792	25.5036	0.0289042
ARHGDIA	P52565;P52565-2	30.9134	31.0985	31.0841	31.1233	31.2266	31.2163	30.9908	31.0804	31.0877	31.0477	31.0683	30.9087	30.9736	31.0573	30.9897	31.1759	31.0826	31.1953	0.0310677
AGFG1	P52594-2;P52594-3;P52594;P52594-4	26.2055	25.9135	26.1236	25.9722	26.199	26.0601	26.1784	25.9176	26.2083	26.1104	26.0871	25.949	25.9836	26.0096	26.1644	26.0528	26.1044	25.827	0.933362
HNRNPF	P52597	30.9881	30.9748	31.1787	30.9431	30.9016	31.1756	30.9229	31.0583	31.1435	31.0334	31.161	30.9687	31.1145	31.2894	31.1631	31.1419	31.2116	31.2145	0.2022
STAT2	P52630-4;P52630	24.9678	25.1003	25.3321	25.4428	25.175	24.9507	25.0154	25.1259	25.043	25.1749	25.1022	25.1415	25.0364	25.054	24.9669	25.0132	24.8771	25.29	0.769483
GTF2A1	P52655	27.7385	27.7389	27.4269	27.9554	27.81	29.0555	27.8319	27.3872	26.8578	27.3367	28.0388	28.0262	27.4351	27.2431	27.4857	27.1127	27.3461	26.9109	0.0503604
MSH6	P52701;P52701-2;P52701-3;P52701-4	27.8102	27.9502	28.1003	27.8192	27.8904	27.8338	27.6575	27.8879	27.8642	27.7371	27.9316	27.8329	27.6681	27.7894	27.8097	27.7857	28.0242	27.9919	0.267559
KIF11	P52732	29.8433	29.9123	29.9858	29.8247	29.8777	29.9647	29.8405	29.8005	29.8602	29.8542	29.857	29.9425	29.5692	29.7065	29.7193	29.8797	29.8919	29.8737	0.00224233
VAV2	P52735-3;P52735-2;P52735	24.4529	23.9692	24.449	24.4919	24.4811	24.6002	24.21	24.4216	24.241	24.2944	23.9856	24.4244	23.6967	23.6933	23.9061	24.2824	24.6858	24.2492	0.00712714
ZNF143	P52747-2;P52747-3;P52747;P36508-2;P36508	20.8862	23.1584	22.79	23.1934	23.3604	21.5303	22.7677	23.5798	23.6102	23.263	23.4895	22.9363	21.702	22.1489	22.6649	23.766	22.6755	21.8675	0.45131
RBM5	P52756;P52756-4;P52756-2;P52756-5;P52756-3	26.0909	26.1779	26.0801	26.3115	26.2177	26.1328	26.0357	25.8869	25.7865	26.3068	26.3163	26.3781	26.3457	26.5095	26.3289	25.6923	26.1012	25.7612	0.00048574
HRSP12	P52758	26.5167	26.3941	26.1923	26.2688	26.2064	26.3664	26.3274	26.4441	26.424	26.6278	26.7791	26.3818	26.2933	26.3317	26.303	26.0212	26.2196	26.1279	0.0106535
SMS	P52788;P52788-2	29.0605	29.2033	29.0933	28.8964	28.9775	29.0659	28.9077	29.018	29.0241	29.0835	29.1556	29.0585	28.9797	29.0918	29.04	28.8904	28.9346	28.9573	0.0196492
HK2	P52789;P52790	28.4203	28.8142	28.614	28.7187	28.9335	28.7156	28.5453	28.5667	28.6651	28.6655	28.6662	28.7276	28.5814	28.6846	28.7804	28.7069	28.7393	28.5581	0.422522
MRPL12	P52815	28.1666	28.2659	28.2187	28.5514	28.4593	28.305	28.3734	28.2478	28.3148	28.3905	28.3086	28.6218	28.2147	28.3251	28.2706	28.4702	28.3371	28.5227	0.0561449
THOP1	P52888;P52888-2	29.551	29.6493	29.7061	29.7362	29.7848	29.6279	29.5242	29.6836	29.6878	29.6444	29.6943	29.6245	29.5097	29.6724	29.7285	29.6628	29.5911	29.5671	0.663648
CAPZA1	P52907	29.8678	30.0384	30.2534	30.2086	30.2151	30.2138	29.9847	30.1242	30.2869	30.2941	30.215	30.0332	30.0979	30.1658	30.2023	30.163	30.0419	30.0965	0.637914
NUP98	P52948-5;P52948;P52948-6;P52948-2;P52948-4;P52948-3	27.1812	27.4473	27.1741	27.9294	27.8162	27.5327	27.539	27.4825	27.3565	27.663	27.3018	27.4805	27.2664	27.4305	27.6108	27.5948	27.4277	27.2675	0.0663375
BLVRA	P53004	28.5747	28.7002	28.7902	28.9435	28.8043	28.8519	28.5935	28.5553	28.6865	28.7224	28.7122	28.5905	28.6374	28.6366	28.7601	28.684	28.6215	28.6068	0.0171498
PPP5C	P53041	28.251	28.3498	28.4111	28.2227	28.3289	28.403	28.0704	28.3559	28.6251	28.3289	28.3679	28.3107	28.3037	28.4675	28.3608	28.3199	28.3725	28.3273	0.995736
PLK1	P53350	25.077	25.2463	25.1894	25.5835	25.5618	25.4595	25.344	25.1128	25.463	25.5951	25.2952	25.3859	24.9949	25.161	25.4986	25.512	25.2072	25.3964	0.137633
ARFIP2	P53365;P53365-3;P53365-2	27.8382	27.6562	27.8664	27.7671	27.8837	27.9753	27.9176	27.8667	28.0391	27.7754	27.66	27.9028	27.6438	27.7394	27.817	27.626	27.8793	27.8235	0.263047
ARFIP1	P53367	26.8182	27.016	26.8582	27.2662	27.4067	26.9403	27.1588	27.0039	26.9465	26.9787	26.9071	26.9628	26.6972	26.5477	26.7854	27.1228	26.933	26.8383	0.0141242
NUBP1	P53384-2;P53384	26.0234	26.3517	26.2747	26.2724	26.3036	26.2544	26.1591	26.2295	26.3814	26.3726	26.3898	26.3695	26.0655	26.3248	26.134	26.3288	26.2289	26.0581	0.383348
ACLY	P53396;P53396-2;P53396-3	32.9176	33.0687	33.1397	33.1044	33.1475	33.1747	32.9394	33.0028	33.0628	33.0969	33.1983	33.0425	33.047	33.1545	33.1515	33.0566	33.0617	33.0328	0.170128
METAP1	P53582	27.8286	27.8212	27.7196	27.8934	27.9294	28.0157	27.8476	28.1282	28.0883	27.575	27.8112	27.625	27.8415	28.0032	27.8894	28.0486	27.9932	27.8365	0.0139533
SUCLG1	P53597	25.1366	25.7373	25.3426	25.1021	25.7512	25.0082	25.6759	25.4077	25.3004	25.3681	25.4665	25.2547	25.2336	25.7673	25.2537	25.6816	25.3956	25.632	0.848427
MVD	P53602	26.2703	26.3684	26.4434	26.3032	26.286	26.4395	26.132	26.2734	26.1957	26.442	26.5488	26.3778	26.3251	26.3398	26.4426	26.3002	26.2495	26.2114	0.0156387
PGGT1B	P53609;P53609-2	25.0664	25.8732	25.5812	25.6289	25.9058	25.3128	25.3676	25.3581	25.7172	25.5042	25.4435	25.8708	25.0602	25.2876	25.4313	25.5733	25.5477	25.5964	0.558806
RABGGTB	P53611	27.5406	27.377	27.375	27.4391	27.4849	27.5032	27.6833	27.7601	27.6258	27.6265	27.3689	27.4662	27.5005	27.5874	27.5466	27.6934	27.5834	27.7142	0.00870628
COPB1	P53618	30.31	30.6662	30.2349	30.5371	30.4692	30.4711	30.3095	30.1544	29.9163	30.3944	30.5912	30.4748	30.3685	30.2515	30.3367	30.2101	30.1044	30.1394	0.0187698
COPA	P53621;P53621-2	31.066	31.34	31.2685	31.2663	31.2508	31.3069	31.0892	31.1715	31.1137	31.1646	31.282	31.0966	31.174	31.3218	31.3281	31.2324	31.1512	31.1418	0.248488
CTSC	P53634	25.7573	26.1525	26.1411	26.2728	25.9836	25.8529	25.7798	25.9223	26.2123	26.1179	26.0723	26.0283	25.6234	25.8917	26.147	26.0184	26.03	25.8452	0.880465
AP3M2	P53677;P53677-2	22.6077	22.8687	22.6099	23.0391	22.8915	22.6307	22.4399	22.5513	22.9893	21.7898	23.3201	21.2172	22.4947	22.6592	22.4899	23.0969	22.3103	22.547	0.587915
AP2S1	P53680-2;P53680	26.62	26.6321	26.6221	26.7437	26.9503	26.6802	26.8862	26.6075	26.5558	26.6057	26.6619	26.664	26.4568	26.447	26.5128	26.6764	26.693	26.5217	0.0526382
MAPK12	P53778;P53778-2	24.5475	24.5916	24.8996	24.8617	24.4526	24.8166	24.4714	24.443	24.6898	24.6776	24.6931	24.633	24.7377	24.5932	24.7633	24.6929	24.9038	24.9106	0.332947
POLR2K	P53803	26.3448	26.4027	26.6078	26.8826	27.0706	26.1481	27.0113	27.514	26.9879	25.9817	21.4352	26.7847	21.4897	25.0978	24.8081	27.025	24.9597	24.4748	0.141123
TTC3	P53804-3;P53804-2;P53804	19.3009	20.767	19.5839	21.7644	21.3367	22.715	21.5685	21.2756	21.1607	19.6197	19.8729	20.9884	19.3424	19.5315	19.731	19.0704	19.8775	22.1451	0.0333243
SMTN	P53814-5;P53814;P53814-6;P53814-2	21.6381	20.3507	21.2192	21.3569	20.6416	19.2661	21.1487	21.6589	20.6615	21.697	20.0408	20.3521	21.3983	20.6722	20.9369	20.1559	19.6063	19.8468	0.247008
SLC16A1	P53985;P53985-2	25.33	25.4247	25.2902	25.6905	25.2391	25.0523	25.923	26.3074	26.0679	25.6382	25.3986	25.2871	25.7128	25.3594	25.4941	26.1552	26.321	26.0415	0.000340923
IST1	P53990-2;P53990-3;P53990;P53990-4;P53990-5;P53990-6	26.7332	26.7257	26.5531	26.7683	26.844	26.8013	26.7773	26.7641	26.9931	26.7146	26.3933	26.4831	26.5677	26.7829	26.7204	26.9093	26.7554	26.4723	0.17117
SEC24C	P53992;P53992-2	28.8397	28.9508	28.8942	28.9988	28.9056	28.9256	28.9215	28.9429	28.9547	29.081	29.0292	28.8901	28.8115	28.9841	28.9872	28.9616	28.8956	28.7791	0.482676
SUB1	P53999	30.1665	30.269	30.4089	30.2541	30.4226	30.5315	30.2606	30.3683	30.3284	30.4053	30.4411	30.4195	30.0539	30.4487	30.6016	30.3013	30.3192	30.2196	0.728929
POLG	P54098	24.8519	24.9987	25.0017	24.376	24.5635	25.181	24.8651	24.8096	24.7424	24.9875	24.8522	24.8893	24.7207	24.2726	24.7916	24.9041	25.1614	25.1821	0.171711
CLNS1A	P54105	30.9494	30.9707	31.1045	30.9869	31.1004	31.226	31.1012	31.0212	31.0877	31.2023	31.1369	31.0275	31.1955	31.2628	31.3576	31.0744	31.2255	31.0873	0.0505296
BLM	P54132	26.0361	26.2154	26.3157	26.5442	26.607	26.5019	26.5352	26.3433	26.3378	26.4999	26.633	26.4678	26.4775	26.5976	26.3938	26.5192	26.3621	26.5212	0.00948519
RARS	P54136;P54136-2	31.6134	31.8573	31.6906	31.7591	31.7768	31.7082	31.6282	31.6967	31.6537	31.765	31.7346	31.6742	31.6713	31.778	31.7012	31.7017	31.6754	31.6366	0.53358
ATXN3	P54252-4;P54252-2;P54252;P54252-3;P54252-5	26.884	26.8876	26.7507	27.0204	27.0482	27.0093	26.8846	26.875	27.2107	26.9963	26.8471	26.8247	26.7498	26.8504	26.8096	27.0799	26.9062	26.7498	0.230702
YARS	P54577	32.3963	32.4417	32.4512	32.5559	32.5477	32.4495	32.2899	32.3543	32.4391	32.4381	32.409	32.444	32.2249	32.3007	32.3658	32.4472	32.306	32.2183	0.0196272
USP14	P54578;P54578-2;P54578-3	29.7905	29.8605	29.895	29.7993	29.795	29.9986	29.7162	29.9738	30.0076	29.7594	29.8688	29.7422	29.7459	29.9697	29.945	29.864	29.9246	29.7925	0.841651
PRKAG1	P54619;P54619-3;P54619-2;Q9UGJ0-2;Q9UGJ0-3;Q9UGJ0	28.425	28.1804	28.2398	27.9094	27.9385	28.3192	27.919	27.7282	27.78	27.6849	27.9121	28.0598	28.1422	28.2634	27.9151	27.2502	27.8895	27.6683	0.0198807
PRKAA2	P54646	25.4176	26.0174	25.4946	25.3569	25.8128	25.6359	25.014	25.5706	25.2355	25.4935	25.6698	25.8149	25.9629	25.849	25.7789	25.2965	25.4949	25.4821	0.0775364
HSPA2	P54652	21.0871	20.8325	21.4321	21.0266	21.6767	21.0796	20.7059	20.5713	21.8929	22.2947	21.2794	21.3198	21.3033	21.1225	20.8281	21.6903	21.9943	21.202	0.461196
BCAT1	P54687-4;P54687;P54687-5;P54687-2;P54687-3	26.7832	26.9801	27.1183	27.004	26.6763	27.0387	26.6382	26.831	27.0016	27.1965	27.15	26.3603	26.7819	27.2299	27.2723	26.9744	26.7767	26.8519	0.843357
ATP1B3	P54709;P54709-2	25.2344	24.4129	24.9859	25.4501	25.342	25.0439	26.2356	26.255	26.2869	25.7859	25.1523	24.9737	26.2129	25.7339	25.8323	26.3177	26.2458	26.118	0.000222557
RAD23A	P54725-3	27.9922	28.1163	27.9929	28.0349	27.9659	28.196	27.967	27.8806	28.0155	28.027	28.0537	28.0406	27.9297	27.7558	27.8699	27.9338	27.9963	27.8592	0.0414085
RAD23B	P54727;P54727-2	30.1874	30.1718	30.2409	30.1785	30.2902	30.3625	30.2768	30.2071	30.4248	30.1871	30.3327	30.2252	30.2333	30.1521	30.2262	30.1763	30.3005	30.1778	0.512234
NAGLU	P54802	26.3749	26.5268	26.4896	26.1863	25.9961	26.5513	25.9963	26.2942	26.1601	26.5908	26.6417	26.6744	26.7964	26.5723	26.6217	25.9504	26.4556	26.2197	0.0118482
AK2	P54819-2;P54819;P54819-6;P54819-5;P54819-3;P54819-4	31.8399	31.7107	31.8446	31.7108	31.7951	31.7709	31.7804	31.8119	31.7898	31.8454	31.91	31.8012	31.6585	31.8751	31.8899	31.7729	31.7233	31.6736	0.384419
ALDH18A1	P54886;P54886-2	30.1951	30.5221	30.3403	30.5624	30.6331	30.4303	30.4946	30.2498	30.361	30.5232	30.538	30.6916	30.3746	30.3169	30.4265	30.5355	30.4096	30.5304	0.0798803
NAPA	P54920;Q9H115-3;Q9H115-2;Q9H115	27.001	27.0282	26.915	27.1659	27.128	27.005	27.5156	27.4023	27.333	27.3524	27.376	27.2521	27.6483	27.2014	27.3416	27.2856	27.4997	27.3002	0.00388524
EIF5	P55010	30.84	30.8987	30.817	30.9443	31.0185	31.0268	30.8697	30.817	30.749	30.8412	30.84	30.8479	30.7633	30.7916	30.782	30.7692	30.824	30.7293	0.000243241
SLC12A2	P55011-3;P55011	23.8667	23.9758	24.5143	24.4562	24.4783	24.4699	23.751	24.4424	20.9024	23.6908	23.2697	23.8519	21.309	21.5718	24.3978	24.2931	19.8914	20.5982	0.206691
PSMD4	P55036;P55036-2	29.2876	29.3289	29.3472	29.313	29.3414	29.3746	29.2763	29.2834	29.3091	29.354	29.4248	29.2264	29.0967	29.2905	29.4207	29.3305	29.3155	29.1857	0.846899
DRG2	P55039	27.1889	27.5199	27.5049	27.4731	27.4744	27.697	27.4221	27.3748	27.5664	27.3724	27.4723	27.3878	27.2848	27.3314	27.2695	27.4444	27.4164	27.508	0.181118
CSE1L	P55060;P55060-3;P55060-4;P55060-2	32.8768	32.8058	32.6268	32.5919	32.6704	32.8437	32.7629	32.6114	32.5193	32.6403	32.7356	32.6356	32.7297	32.5812	32.6122	32.5023	32.6757	32.6059	0.434594
VCP	P55072	33.0411	33.1844	33.2614	33.207	33.2616	33.209	33.0541	33.1347	33.2147	33.1919	33.2706	33.1543	33.0404	33.243	33.1844	33.2138	33.0712	33.1001	0.64237
MFAP1	P55081	27.0839	26.8467	27.0422	26.8514	26.9392	26.933	26.9673	27.1651	27.0934	27.3057	27.2415	27.2752	27.315	27.2237	27.348	27.1604	27.0631	27.3476	0.00148532
HADHB	P55084-2;P55084	26.8816	27.0441	27.0818	27.1051	27.039	27.0502	27.0294	26.9088	27.0562	27.3738	27.3899	27.3198	27.4897	27.2594	27.5822	27.0748	27.1389	27.0851	0.000135816
MANF	P55145	26.5666	26.4377	26.4028	26.5276	26.2004	26.1746	26.5675	26.6976	26.4963	26.3283	26.1086	26.3035	26.0643	26.4409	26.4859	26.4333	26.8061	26.6017	0.073091
MLLT4	P55196;P55196-5;P55196-6	28.2088	28.3133	28.382	28.2749	28.3405	28.4078	28.1867	28.1719	28.2026	28.3951	28.4391	28.3393	28.0915	28.2149	28.3448	28.2405	28.2814	28.2472	0.0377514
ELL	P55199	22.1571	20.7589	20.4375	21.6952	20.468	21.4771	18.4147	21.144	20.0932	20.8828	21.5507	20.8917	21.2487	20.0047	22.526	21.1041	20.8575	21.1407	0.460229
NAP1L1	P55209-2;P55209	32.7029	32.7807	32.9236	32.8329	32.8632	32.7931	32.7912	32.9138	32.8387	32.9417	32.9179	32.8708	32.7371	33.0471	33.0507	32.9127	32.8808	32.8086	0.499652
NAP1L1	P55209-3	24.3191	24.7631	24.7507	25.2826	25.1358	25.0156	25.0508	24.9031	25.1782	25.0532	24.7554	24.5124	24.9126	25.0136	25.2363	24.9598	24.5664	24.5563	0.0359891
CASP7	P55210;P55210-3;P55210-4	25.7334	25.9383	25.9737	26.0885	26.0056	25.8878	25.8583	26.146	25.9693	25.9486	25.8902	25.9845	25.9763	25.8944	26.0574	26.0646	25.8241	25.8764	0.781089
CASP9	P55211;P55211-3;P55211-2;P55211-4	25.001	24.2616	24.5882	23.515	22.9672	24.2359	23.7704	24.702	23.0891	24.6731	24.6686	24.2353	25.2398	24.5309	23.2681	24.8853	24.3023	24.3409	0.301078
CASP6	P55212;P55212-2	25.6721	25.8161	25.7023	26.0569	25.9484	25.8857	25.4162	25.6024	25.5332	25.4647	25.8777	25.5851	25.5095	25.5382	25.4944	26.0752	25.4138	25.682	0.0648393
ADK	P55263;P55263-3;P55263-2;P55263-4	29.6996	29.8019	29.8912	29.6822	29.6826	30.0504	29.6755	29.8715	29.8458	29.5665	29.6737	29.6319	29.8998	29.8257	29.7653	29.5555	29.6984	29.7934	0.289589
ADAR	P55265-5;P55265;P55265-4	28.3557	28.3275	28.2879	28.4848	28.2084	28.3073	28.3473	28.3998	28.2448	28.6505	28.5896	28.4958	28.7453	28.5523	28.5142	28.4979	28.3805	28.5538	0.00788762
TPD52	P55327-2;P55327-4;P55327;P55327-7;P55327-5;P55327-6;P55327-3;P55327-8	27.7395	27.6633	27.7677	27.8378	27.8016	27.697	27.8068	27.8208	27.9482	27.8039	27.8837	27.6915	27.7152	27.6768	27.6905	27.8019	27.7036	27.5531	0.14953
SEC13	P55735;P55735-2;P55735-3	27.6566	27.883	27.7667	27.865	27.7725	27.9895	27.7233	27.8477	27.8433	27.6186	27.9797	27.6162	27.5162	27.9355	27.7928	27.8418	27.8199	27.7	0.867254
NHP2L1	P55769	28.7382	28.9439	28.7108	28.9	28.974	28.8682	28.9527	28.889	28.8965	28.5398	28.6106	28.7445	28.739	28.8406	28.7435	29.0122	28.8069	28.6502	0.0593373
NPEPPS	P55786;P55786-2;A6NEC2;A6NEC2-2;A6NEC2-3	31.4342	31.7609	31.7227	31.8049	31.7876	31.739	31.5941	31.6587	31.6614	31.7531	31.7742	31.7321	31.5954	31.6928	31.7186	31.7404	31.6635	31.6356	0.266098
GFER	P55789;P55789-2	24.7891	25.3333	24.8764	23.2735	23.6938	23.6959	24.8263	23.3918	25.4287	24.5046	23.2083	25.2571	25.3455	25.4108	24.5684	25.4483	25.6264	25.2025	0.0483442
HNRNPH2	P55795	27.4305	27.4965	27.5828	27.4199	27.478	27.7244	27.4615	27.7582	27.8774	27.808	27.775	27.6905	27.8914	28.1287	27.9929	27.7083	27.8281	27.9989	0.00757433
OXCT1	P55809;P55809-2	26.0302	25.9721	26.2577	26.174	26.3137	26.1471	26.2019	26.2103	26.0805	26.2564	26.4036	26.2766	26.5719	26.4139	26.2474	26.2492	26.1475	26.2548	0.0448845
SUMO3	P55854;P55854-2	29.2669	25.2922	25.6415	26.2652	25.266	24.6892	29.1978	27.9731	25.043	28.6802	24.9746	27.8761	29.0265	25.3567	24.7983	29.2582	25.3108	28.7227	0.743771
EIF3B	P55884;P55884-2	30.8887	30.9896	30.9785	30.983	30.9483	31.2199	30.8528	30.9056	30.9093	30.9431	31.1203	30.8124	30.995	30.8745	30.9926	30.8248	30.9352	30.9652	0.492875
BID	P55957;P55957-2;P55957-4;P55957-3	29.4289	28.9451	28.9591	28.8105	28.8366	29.0016	29.0877	28.9199	28.731	29.0786	28.8379	28.8814	29.1165	29.0477	29.0171	28.8542	29.0596	29.0737	0.487183
RRP1	P56182	27.2597	27.2152	27.0299	27.1906	27.1544	27.1591	27.2079	27.1468	27.0762	27.0863	27.0135	27.0796	27.2494	27.1111	27.2708	27.2774	27.0813	27.0461	0.442207
MARS	P56192;P56192-2	31.618	31.7587	31.6113	31.676	31.7135	31.7147	31.6189	31.5978	31.505	31.6075	31.6785	31.5731	31.5642	31.5913	31.5962	31.5713	31.5669	31.5667	0.0303488
ARPP19	P56211;P56211-2	27.3163	27.1931	26.3163	26.5654	26.5732	26.993	26.7961	26.466	25.827	23.276	26.1456	26.1745	25.1446	22.5969	27.3909	26.3514	26.3918	25.4456	0.377413
MAZ	P56270-2;P56270-3;P56270;P56270-4	26.0516	26.1361	25.6558	26.2458	26.2457	25.8226	26.3204	26.1304	26.4479	26.3796	25.496	26.0301	26.374	25.7931	25.5441	26.3311	26.1118	26.0813	0.588091
POLE2	P56282-3;P56282;P56282-2	25.9725	25.8563	26.2966	26.2836	25.8341	26.2174	26.0058	26.2466	26.5342	26.1033	26.3303	25.5298	25.7099	26.1728	25.8268	26.1552	26.2953	26.3293	0.501562
AP1S2	P56377	24.168	24.6714	24.8701	24.975	24.7358	24.5541	24.7066	24.3437	24.3145	24.9502	24.9299	24.4361	24.5242	24.5031	24.3871	24.9463	24.5696	24.4854	0.502043
EIF6	P56537;P56537-2	29.4568	29.7246	29.5672	29.6191	29.7211	29.8052	29.4658	29.4984	29.6479	29.4387	29.6225	29.4108	29.6533	29.4156	29.5457	29.7239	29.6569	29.6458	0.134107
CTBP2	P56545;P56545-2	27.3295	27.556	27.5475	27.7798	27.5466	27.4436	27.3792	27.3575	27.3259	27.4791	27.8335	27.5272	27.303	27.2256	27.3866	27.4918	27.3413	27.4115	0.0593735
NDUFA6	P56556	25.1383	24.6956	24.764	24.871	24.4766	24.4162	24.8567	24.6391	24.5192	25.0196	24.9917	24.9784	24.6633	24.642	24.7103	24.9304	24.9795	24.7018	0.0821737
BCAR1	P56945-5;P56945-8;P56945;P56945-7;P56945-3;P56945-2;P56945-6;P56945-4	24.1578	24.4179	24.2955	24.5551	24.8686	24.5282	24.8465	24.4274	24.763	24.7813	24.4658	24.4225	24.4401	24.5112	24.4811	24.322	24.6893	24.7519	0.177993
RWDD2B	P57060	21.7716	23.4871	20.9235	23.6064	22.7073	22.8465	21.1594	22.6368	21.7769	23.4437	22.9178	23.1728	21.6756	21.8773	22.7928	23.0576	23.1289	22.9449	0.120087
C21orf59	P57076	27.7793	27.6839	27.5741	27.5735	27.5512	27.7423	27.6385	27.64	27.7441	27.648	27.5841	27.4986	27.569	27.6655	27.7523	27.4617	27.6147	27.3382	0.155759
WDR4	P57081-2;P57081;P57081-3	25.0053	25.3667	25.513	25.5136	25.675	25.7274	25.3453	25.391	25.5643	25.8073	25.6428	25.6445	25.7508	25.5913	25.6713	25.187	25.4583	25.4974	0.0266839
TMEM33	P57088	24.5381	25.0836	24.2848	25.5105	25.5556	25.2052	25.288	25.4304	23.8376	25.1656	25.475	25.7402	25.1566	24.8649	24.9977	25.498	23.9902	24.5564	0.292157
GEMIN4	P57678	27.4493	27.9341	27.6295	27.8179	27.6096	27.8311	27.5107	27.507	27.3388	27.3938	27.6265	27.4651	27.7266	27.4201	27.3667	27.4483	27.5321	27.6391	0.21323
CORO7	P57737;P57737-4;P57737-3;P57737-2	27.92	27.8679	27.8439	27.7824	27.8432	27.8758	27.7793	27.743	27.7423	27.8051	27.7	27.67	27.7975	27.8486	27.822	27.8447	27.8441	27.9451	0.0077923
NUP107	P57740;P57740-2;P57740-3	26.9665	26.926	26.7534	27.2265	27.0648	27.1134	27.1016	27.2232	26.9895	26.9994	26.791	26.9033	27.1995	27.2742	27.2843	26.9505	26.8693	26.7723	0.00105118
EEFSEC	P57772;P57772-2	25.5114	26.3574	26.1167	25.8496	25.4813	26.239	25.625	25.5924	25.4003	25.2413	26.0849	25.9348	25.5941	25.7883	25.7314	26.1227	25.7933	25.7554	0.591188
SESN2	P58004	25.6385	25.3723	26.1376	25.6681	25.381	25.3463	25.5808	25.338	25.7854	25.8916	26.2653	25.453	25.7073	25.4004	25.694	25.5041	25.5816	25.598	0.540445
EPPK1	P58107	21.4463	19.4241	19.522	21.1927	20.9486	21.2146	21.2036	19.1466	19.069	19.1851	21.1237	19.3327	22.3052	18.4371	18.1217	18.71	19.127	20.4345	0.677775
MTPN	P58546	30.089	30.0121	30.1099	30.0316	30.1469	30.1606	30.1116	30.1542	30.2584	29.9404	29.9369	29.9338	29.8186	30.1713	30.0358	30.1123	30.125	30.0227	0.0835138
ARPC4	P59998;P59998-3;P59998-2;P59998-4	27.8196	28.0294	27.7687	28.3295	28.3011	28.018	28.1351	28.0203	28.0278	28.1658	27.9425	28.0177	27.9221	28.0175	28.2008	28.1724	28.0757	27.9646	0.119109
CD81	P60033	24.9561	25.2152	25.2503	25.4799	23.7699	24.7568	25.4311	26.0581	25.8669	24.0547	25.7083	24.5403	25.0777	24.2484	24.6831	25.689	25.79	25.8275	0.0642103
TPI1	P60174-1;P60174;P60174-4	33.8595	33.9786	34.146	34.0206	34.0573	34.0633	33.9707	34.0868	34.1491	34.01	34.0773	33.9865	33.8291	34.0738	34.1093	34.0945	34.0576	33.8713	0.951219
EIF3E	P60228	31.4218	31.3262	31.2822	31.308	31.3294	31.4971	31.3685	31.3407	31.3264	31.2083	31.2536	31.2034	31.3925	31.2564	31.3177	31.1177	31.3244	31.2778	0.130872
SEC61B	P60468	24.6828	24.369	24.2676	24.5055	24.2176	23.604	24.7135	24.7887	24.2016	24.4317	24.398	24.6566	24.3448	24.1257	23.983	24.9882	24.7471	25.2177	0.0250772
PPP4C	P60510	27.8671	28.1039	27.9002	27.9758	27.8318	28.0373	27.7616	27.7286	27.7446	28.0154	28.1973	27.8046	27.8507	27.8711	27.9863	27.7779	27.7643	27.8058	0.0742544
GABARAPL2	P60520	27.0078	27.231	27.1884	27.3608	27.4009	27.3747	27.2287	27.4484	27.4804	27.3778	27.6391	27.3329	27.3195	27.3393	27.518	27.199	27.4737	27.373	0.117918
UBE2G2	P60604-2;P60604	25.1521	25.2686	25.2221	25.2932	25.2181	23.5956	25.6018	24.8258	25.3295	25.5554	25.4388	25.3706	25.1511	25.2738	25.266	25.154	25.5374	25.3764	0.415716
MYL6	P60660-2;P60660	31.4471	31.4913	31.5384	31.2941	31.4509	31.5556	31.6093	31.5943	31.6551	31.5224	31.4699	31.4588	31.6384	31.6763	31.7135	31.3847	31.5376	31.3843	0.00540897
ACTB	P60709	35.9075	35.8474	35.9068	35.848	35.8905	35.8629	35.9226	36.0348	35.936	35.9207	35.9163	35.8235	35.7976	36.0102	35.9121	35.9852	35.9287	35.8566	0.51338
RAC3	P60763	26.6319	26.6267	27.069	26.6204	26.6776	26.7776	26.66	26.717	27.0754	26.9041	26.8292	26.5841	26.5787	26.8339	26.7213	26.6885	26.8802	26.7294	0.948058
EIF4A1	P60842;P60842-2	33.5124	33.73	33.6645	33.8533	33.8043	33.9043	33.6555	33.5688	33.6279	33.7551	33.7052	33.6924	33.5607	33.6166	33.698	33.5233	33.6266	33.6623	0.0054318
RPS20	P60866;P60866-2	31.0536	31.2427	31.0554	31.155	31.3894	31.0984	31.3343	31.1291	31.1941	31.0477	31.082	31.1143	30.6943	31.0262	31.1239	31.3259	31.2112	31.014	0.243684
PRPS1	P60891;P60891-2;P21108	30.7506	30.9785	30.7622	30.836	30.7677	30.7643	30.7036	30.8057	30.7069	30.4693	30.5542	30.6398	30.3966	30.6907	30.5727	30.894	30.7835	30.7101	0.0128503
PSMA6	P60900;P60900-2;P60900-3	28.5594	28.8097	28.5438	28.6479	28.7096	28.7457	28.549	28.5643	28.465	28.5715	28.8251	28.6576	28.5589	28.4881	28.5816	28.6576	28.5455	28.532	0.167201
S100A10	P60903	26.6962	26.3227	26.6453	26.6794	26.7756	26.6663	27.1516	27.2812	27.2328	26.9547	27.1768	26.923	26.6787	26.6807	26.5301	27.2603	27.4414	27.3154	9.03497e-06
CDC42	P60953;P60953-1;Q9H4E5-2;P17081;Q9H4E5	28.6791	28.6963	28.8553	28.6446	28.7981	29.2061	28.5125	28.916	28.9705	28.4963	28.6638	28.5777	28.6626	29.0526	28.8679	28.7517	28.9185	28.919	0.399528
DSTN	P60981;P60981-2	26.5094	26.9336	26.6006	25.845	25.6418	26.5786	26.5075	26.6555	26.6678	26.368	26.5869	26.8167	26.7409	27.4185	27.0737	26.5441	25.4877	26.4502	0.0441159
GMFB	P60983;O60234	28.5767	28.7543	28.6715	28.5584	28.6762	28.7478	28.6589	28.6033	28.7871	28.5688	28.6546	28.5289	28.3428	28.5001	28.5119	28.4634	28.7676	28.4334	0.160371
RAB8A	P61006;P61006-2	24.7889	24.8219	24.6824	25.1733	25.036	24.6375	25.2521	25.3015	25.1857	25.3322	25.0543	24.9756	25.2071	24.9037	25.0665	25.7177	25.351	25.6588	0.00205981
SPCS3	P61009	25.3719	25.0511	25.4241	25.8969	25.7095	25.6087	25.6318	26.2561	26.2149	25.3528	25.4291	25.3893	25.5949	25.0003	25.6464	25.9338	26.1228	25.7032	0.0116185
SRP54	P61011;P61011-2	31.0504	31.1608	31.1695	31.1252	31.1394	31.2657	31.1002	31.0402	31.0832	31.1126	31.0825	31.0383	31.059	31.0755	31.1367	30.9354	31.1317	31.1226	0.350105
RAB2A	P61019;P61019-2	25.8214	26.2357	26.5783	26.8601	26.3344	26.6155	26.6192	26.7446	26.6054	26.3565	26.2847	26.4393	26.4681	26.3276	26.449	26.8614	26.7389	26.8129	0.0308515
RAB5B	P61020;P61020-2	23.6374	20.5763	24.6922	24.128	23.8872	23.9145	24.5102	24.6778	23.3251	22.1729	24.1718	21.8018	24.0374	23.6288	21.4443	25.1307	24.6986	24.6931	0.279516
CKS1B	P61024	27.5694	27.3504	27.4614	27.3698	27.4516	27.4587	27.511	27.5606	27.7277	27.9261	27.7411	27.5986	27.5624	27.9243	27.9192	27.2515	27.6355	27.4028	0.0279558
RAB10	P61026	27.2545	26.998	27.0185	27.4597	27.3192	25.7723	27.5516	27.5828	26.9475	27.4991	26.5728	27.2852	27.8869	27.3471	26.7981	27.7607	27.3845	27.7996	0.539488
UBE2D3;UBE2D2	P61077;P61077-2;P61077-3;P62837-2	30.0104	29.7939	29.8867	29.6559	29.6922	29.8417	29.7652	29.6974	29.6531	29.1468	29.4961	29.6406	29.8926	29.8198	29.8019	29.4974	29.752	29.5463	0.0131379
UBE2M	P61081	30.094	29.9076	29.9816	29.805	29.8768	30.0247	29.8544	29.9662	29.7921	29.9234	29.8647	29.9935	29.7221	29.9779	29.9011	30.0457	29.9064	29.8987	0.599025
UBE2K	P61086;P61086-2;P61086-3	28.8609	28.8226	28.7866	28.7813	28.7309	29.0349	28.7683	28.7957	29.0171	28.9126	28.9668	28.7098	28.8433	28.7875	28.932	28.7457	28.7661	28.7613	0.829203
UBE2N	P61088;Q5JXB2	31.0997	31.0616	31.0639	31.1806	31.3336	31.1913	31.2155	31.1159	31.2338	31.2148	31.0714	31.1061	30.9051	31.1026	31.1553	31.2029	31.1638	31.0951	0.120263
RAB14	P61106	26.8631	27.0607	27.2301	27.237	27.0496	27.1202	27.0704	27.1651	27.236	27.199	27.1266	27.2354	26.8926	27.0284	26.9438	27.282	27.1451	27.2895	0.058601
ACTR3	P61158;Q9C0K3	30.4894	30.5251	30.5093	30.6159	30.5773	30.6328	30.4533	30.5814	30.5294	30.4735	30.5903	30.4983	30.3993	30.5917	30.6058	30.6096	30.5528	30.4905	0.4993
ACTR2	P61160;P61160-2	29.1094	29.3076	29.1564	29.4123	29.4207	29.4076	29.33	29.3473	29.3642	29.4621	29.4279	29.3058	29.245	29.2623	29.3682	29.3044	29.2963	29.2396	0.00839819
ACTR1A	P61163	30.7417	30.6317	30.7017	30.5806	30.6006	30.7517	30.5568	30.6762	30.6526	30.6783	30.834	30.6255	30.7581	30.6692	30.7493	30.5675	30.6553	30.5838	0.299752
COPS2	P61201;P61201-2	29.9595	30.0762	29.8534	30.082	30.0432	29.9725	30.0164	29.8602	29.7687	29.8806	29.9453	29.9717	29.9364	29.7974	29.9323	29.754	29.8246	29.677	0.0332108
POLR2F	P61218	26.5627	26.6027	26.9386	28.8412	28.9059	29.1235	28.9936	27.114	29.0065	26.1243	26.2011	28.859	27.3111	26.8228	27.0684	28.167	28.5973	28.6102	0.0201487
ABCE1	P61221	31.1301	31.312	31.369	31.385	31.3485	31.3602	31.2656	31.2143	31.2507	31.3025	31.343	31.2489	31.2575	31.2977	31.3058	31.2675	31.2776	31.28	0.247554
RAP1B	P61224-3;P61224;P61224-2;P61224-4;A6NIZ1	27.3406	27.6214	27.6476	27.3877	27.4398	27.4526	27.6662	28.0052	27.6317	27.3885	27.4324	27.4151	27.5833	27.6958	27.7309	27.8893	27.9131	27.682	0.00589087
RAP2B	P61225	22.987	23.4879	23.5165	23.8637	21.9844	22.5922	24.7109	24.5279	24.2677	22.4231	24.0231	23.2399	25.1417	21.9754	24.4886	24.1244	24.7818	24.3445	0.182926
RPS3A	P61247	32.3091	32.2912	32.2898	32.2523	32.361	32.3386	32.3288	32.3309	32.4034	32.3255	32.2779	32.2473	32.0993	32.3237	32.399	32.3686	32.2994	32.3204	0.764756
RPL26	P61254	30.9714	30.8861	31.0743	30.7871	30.9823	31.3777	30.6589	30.7181	31.0784	30.8489	30.9972	30.8207	30.6276	30.7904	30.8571	30.9479	30.8136	30.9754	0.412176
PSME3	P61289;P61289-3;P61289-2	30.3508	30.2627	30.1979	30.2396	30.2874	30.2983	30.276	30.1295	30.1813	30.2592	30.3494	30.0928	30.2413	30.2325	30.3042	30.0584	30.1464	30.0284	0.0591539
RPL15	P61313;P61313-2	31.1067	31.0232	31.2278	30.92	31.0962	31.1759	30.9805	31.0268	31.0709	30.8417	31.0953	30.992	30.8129	30.7844	30.8282	31.0347	31.1402	31.1744	0.0130466
RPL27	P61353	30.6955	30.8169	30.9095	31.0583	31.0341	31.0123	30.8025	30.8331	30.8647	30.6749	30.7676	30.7304	30.6947	30.6394	30.6878	30.851	30.859	30.8831	4.00412e-05
ATP6V0D1	P61421	25.6836	26.0327	25.4787	26.0466	25.9927	26.1553	26.1566	26.1366	26.2024	25.8908	25.8997	25.9554	25.5975	25.4502	25.7433	26.0269	26.0184	26.115	0.00190638
PCBD1	P61457	28.5505	28.6998	28.5621	28.7033	28.66	28.771	28.7748	28.419	28.6487	28.4766	28.5187	28.5783	28.6034	28.4254	28.6399	28.4962	28.7491	28.3368	0.522283
RPL37A	P61513;A6NKH3	25.8128	25.8582	25.0483	25.4077	24.8961	25.3712	25.2083	25.3886	25.0145	24.9147	25.9841	25.2779	25.0267	24.8937	25.1927	25.488	25.0401	25.5669	0.539334
RHOA	P61586	29.7114	30.1285	29.9372	29.8198	29.8134	29.9355	29.8483	30.0117	29.9654	29.4694	29.8581	29.5954	29.4622	30.1171	29.99	30.1116	29.9361	29.8835	0.393335
NAA20	P61599;P61599-2	24.2119	24.9142	23.9332	22.5854	24.9139	24.6084	24.0685	24.9518	24.8681	25.6403	25.1133	24.484	24.9854	25.1068	25.2717	25.2604	24.8653	24.7637	0.303064
HSPE1	P61604	32.318	32.5215	32.53	32.6097	32.4962	32.3303	32.4628	32.4928	32.6169	32.5772	32.6223	32.6619	32.3164	32.5832	32.5467	32.6224	32.4503	32.6026	0.49395
SEC61A1	P61619;P61619-3	24.2618	24.6091	24.023	24.185	24.1534	24.3666	24.7068	25.4421	24.6643	24.3167	24.1993	24.3676	24.7785	24.5038	25.0349	24.4731	25.6515	25.1146	0.0359143
VBP1	P61758	31.3628	31.2425	31.4198	31.1384	31.2462	31.456	31.2843	31.1571	31.3681	31.3167	31.2616	31.3751	31.3261	31.5062	31.4379	31.1306	31.3676	31.2477	0.448788
STXBP1	P61764;P61764-2	25.2509	25.1413	25.3226	25.542	25.682	25.4203	25.5229	25.5127	25.5313	25.0928	25.3327	25.4387	25.1277	25.3669	25.0557	25.4179	25.6529	25.5728	0.00854885
B2M	P61769	25.1431	23.0504	24.7257	24.7584	24.884	24.6097	25.54	25.4456	24.9589	22.7621	22.6493	24.8007	24.9737	24.7192	24.5422	24.955	25.1912	25.0731	0.0619329
NPC2	P61916;P61916-2	26.474	26.2844	26.0071	25.5523	25.7888	26.1065	26.2027	26.0807	26.3109	26.7028	26.299	25.9182	25.9752	26.2463	26.1959	26.018	26.0666	25.5615	0.174617
COPZ1	P61923;P61923-4;P61923-5;P61923-2;P61923-3	29.5541	29.6276	29.522	29.9273	29.7846	29.6688	29.5765	29.5849	29.3551	29.7993	29.8282	29.6869	29.6535	29.7115	29.7788	29.6575	29.4965	29.5216	0.0100062
RPL37	P61927	25.5344	28.3161	27.127	27.804	28.1032	25.4678	27.7378	25.3689	29.2803	27.4604	26.9549	27.9516	24.7199	29.423	19.6188	28.8878	25.801	29.9793	0.597862
SUMO2	P61956-2;P61956;Q6EEV6	31.0096	30.0704	30.7513	30.3765	30.6545	29.805	31.2779	30.8619	30.7133	30.945	30.3907	30.6373	30.7852	30.6267	30.4941	30.981	30.5583	31.0588	0.273398
UFM1	P61960;P61960-2	27.3755	27.5476	27.5765	27.7079	27.4717	27.5456	27.6157	27.5401	27.4263	27.5877	27.5608	27.3631	27.3951	27.5365	27.4227	27.4828	27.3968	27.2568	0.372221
DCAF7	P61962;P61962-2	26.8992	27.0276	27.2771	27.4939	27.4132	27.3237	27.1414	27.2195	27.2566	27.514	27.3695	27.1289	27.2981	27.3742	27.3209	27.3323	27.2574	27.1646	0.0667153
WDR5	P61964	25.2867	26.2	25.9475	26.1681	25.1689	25.5456	25.1958	25.7728	25.1028	26.1352	26.422	25.8789	25.7927	25.951	25.9222	26.2199	25.1499	25.7854	0.332978
AP1S1	P61966;P61966-2	26.2148	26.4798	26.4919	26.8763	26.7279	26.577	26.3913	26.5205	26.5222	26.6308	26.6197	26.5767	26.5282	26.4488	26.7732	26.6118	26.5566	26.6154	0.0637322
NUTF2	P61970	31.0668	31.1018	30.8799	30.8874	31.0702	31.2159	31.0823	30.8643	30.8764	30.903	31.2019	31.0537	30.9848	30.637	30.9397	30.7001	30.8921	30.668	0.139153
HNRNPK	P61978-2;P61978	33.8338	33.7459	33.8448	33.6985	33.8101	33.8646	33.7821	33.7836	33.8313	33.9102	33.9249	33.9292	33.8631	33.8767	33.9242	33.76	33.9287	33.8911	0.0820832
HNRNPK	P61978-3	26.1053	26.6401	26.271	26.68	26.6924	26.7554	26.4618	26.6037	26.4788	26.4775	26.8604	26.6314	26.6707	26.2071	26.3577	26.3616	26.6338	26.5181	0.179799
YWHAG	P61981	30.1519	29.829	30.1211	29.6617	30.039	30.1391	30.2304	30.3232	30.368	29.9549	29.8611	29.8942	29.9116	29.9983	29.8997	30.1579	30.2246	30.1065	0.0208147
RRAS2	P62070-3;P62070;P62070-4;P62070-2;P10301	24.5826	24.2248	24.7217	24.4792	24.5358	24.4546	24.7594	24.9281	24.822	24.4611	24.6577	24.4412	24.9107	24.6626	24.6624	24.8701	24.9456	24.8715	0.00828469
TIMM10	P62072	23.1713	21.2801	22.1364	21.4502	21.2763	22.2925	24.5291	23.2836	23.2621	22.002	21.4847	22.5027	22.5666	21.8838	19.9882	24.3311	21.8976	23.9149	0.0682251
RPS7	P62081	31.4645	31.558	31.4076	31.3725	31.5272	31.3085	31.4359	31.3086	31.3294	31.6117	31.7418	31.5311	31.4164	31.4079	31.4162	31.3956	31.2962	31.2284	0.00757431
PPP1CA	P62136;P62136-2;P62136-3	30.5394	30.547	30.2995	30.3534	30.2889	30.5822	30.404	30.4667	30.3223	30.2454	30.4714	30.2371	30.2432	30.3353	30.3717	30.2729	30.4171	30.3006	0.549769
PPP1CB	P62140	27.68	27.6038	27.6978	27.4568	27.5758	27.9029	27.7429	27.7828	27.7788	27.7957	27.7713	27.7167	27.5787	27.7287	27.8902	27.5281	27.7593	27.6796	0.704007
CALM1	P62158;P27482;P02585	31.3007	31.1607	30.9704	31.073	31.1077	31.4727	31.1436	30.9744	30.9546	31.2045	31.1519	31.1544	31.3387	30.6948	31.2138	30.5622	30.9937	30.985	0.365401
PSMC1	P62191;P62191-2	30.6665	30.6506	30.712	30.6412	30.6857	30.7134	30.5709	30.5193	30.4758	30.712	30.7248	30.6359	30.5254	30.611	30.6101	30.5155	30.542	30.5163	0.000259365
PSMC5	P62195;P62195-2	30.2784	30.5781	30.4413	30.3466	30.4762	30.3796	30.2947	30.4009	30.3683	30.5539	30.5006	30.4303	30.4039	30.5574	30.5009	30.3976	30.3705	30.3206	0.238596
RPS8	P62241	32.2658	32.4822	32.5134	32.5511	32.5386	32.4469	32.3254	32.4617	32.5417	32.3036	32.3217	32.2912	32.2438	32.4287	32.4073	32.5767	32.4709	32.5092	0.0724549
RPS15A	P62244	30.8342	31.1869	30.8443	31.1063	31.1994	30.9836	30.986	30.9338	31.0183	31.0984	30.7598	31.0785	30.794	30.9612	30.9064	30.9309	30.9101	30.8941	0.467571
RPS16	P62249	30.4479	30.837	30.5475	31.0105	30.9286	30.8709	30.7635	30.6037	30.7081	30.741	30.7273	30.7041	30.5222	30.4157	30.5884	30.7625	30.6513	30.7479	0.00631302
UBE2G1	P62253	26.5102	26.4537	26.6547	26.4676	26.3352	26.7725	26.4314	26.4599	26.5836	26.3817	26.5154	26.3007	25.5609	26.2045	26.5982	26.4955	26.8229	26.4714	0.30769
UBE2H	P62256;P62256-2	25.6446	25.8303	25.957	25.9274	26.0752	26.0921	25.9702	26.0257	26.4246	25.8916	25.9016	25.952	25.8826	26.0019	26.0026	26.0706	26.1816	26.0161	0.0954643
YWHAE	P62258;P62258-2	33.8579	33.6182	33.6575	33.4886	33.5985	33.7817	33.7876	33.7801	33.7772	33.626	33.6327	33.5143	33.7425	33.671	33.6549	33.574	33.7189	33.6424	0.212857
RPS14	P62263	31.0375	31.1967	31.2191	31.471	31.376	31.2147	31.4172	31.2611	31.2815	31.431	31.1887	31.2199	31.1721	31.2343	31.1816	31.4827	31.1396	31.3012	0.30934
RPS23	P62266	25.0424	25.1104	25.8256	24.5861	25.4139	25.439	24.9647	25.2891	25.8603	24.5359	23.5249	24.9966	25.4713	24.758	23.1606	25.2859	25.4181	26.1153	0.206348
RPS18	P62269	31.8896	32.1273	32.3171	32.3902	32.4589	32.3068	32.0792	32.2301	32.453	32.1945	32.2398	32.1435	32.0854	32.1668	32.2028	32.3774	32.2313	32.2537	0.187256
RPS29	P62273;P62273-2	31.6313	30.0535	28.8798	30.9893	28.8993	28.6317	31.4844	30.9595	28.8933	31.1293	29.0126	30.9259	31.2711	30.3149	29.2719	31.2262	29.3086	31.5398	0.896744
RPS13	P62277	32.1686	32.3589	32.366	32.5282	32.6072	32.2339	32.4362	32.3459	32.413	32.3563	32.3377	32.4267	32.1152	32.2811	32.3383	32.3913	32.3216	32.2763	0.288231
RPS11	P62280	31.4674	31.5846	31.7848	31.4669	31.5627	31.6211	31.4061	31.6022	31.7571	31.2677	31.4277	31.347	31.3396	31.5157	31.4842	31.6081	31.6469	31.6717	0.0611456
SNRPE	P62304	31.0622	31.3583	31.3436	31.6399	31.6895	31.619	31.0313	31.1903	31.2108	31.7489	31.7868	31.3924	31.1593	31.3067	31.1434	31.451	31.5561	31.5262	0.00071287
SNRPF	P62306	27.2957	27.4895	27.4747	27.5048	27.5878	27.6223	27.4647	27.4597	27.3619	27.241	27.4646	27.3478	27.4338	27.3966	27.4744	27.5304	27.454	27.568	0.0523142
LSM3	P62310	28.2964	28.3219	28.5034	28.6149	28.6737	28.489	28.4867	28.5653	28.3623	28.6659	28.591	28.4556	28.4386	28.4035	28.4914	28.5557	28.4183	28.419	0.106449
LSM6	P62312	27.3321	27.2806	27.3334	27.3573	27.1857	26.7864	27.3922	27.5551	27.4025	27.4783	26.9579	27.3694	27.6258	27.5995	27.3448	27.3969	27.4084	27.3943	0.151507
SNRPD1	P62314	30.7216	31.3697	30.9572	31.183	31.3021	31.3523	30.8929	30.7325	30.7744	31.0415	30.9542	31.1335	31.2518	31.1447	31.12	31.0805	30.9841	30.9338	0.0374865
SNRPD2	P62316;P62316-2	30.3429	30.5225	30.4162	30.3512	30.4174	30.3394	30.2988	30.513	30.4707	30.5245	30.539	30.4075	30.2746	30.4143	30.4543	30.5415	30.3444	30.5752	0.517007
SNRPD3	P62318-2;P62318	28.4865	28.8639	28.2013	28.7879	28.5983	28.8761	28.5001	28.048	27.6637	28.4474	28.9636	28.4709	28.5856	27.7935	27.9736	28.0751	27.9804	28.1322	0.0525939
TMSB4X	P62328	27.8747	27.6018	27.6369	27.7064	27.6711	27.6366	27.6826	27.6831	27.6714	27.6026	27.6565	27.4134	27.3853	27.4009	27.6091	27.6768	27.6555	27.5653	0.0869506
ARF6	P62330	25.5961	25.1633	25.4868	25.2145	24.2468	23.7128	23.9049	25.5004	24.8986	25.1677	25.5642	24.5736	23.5419	25.8692	25.4205	24.4649	23.677	24.0327	0.307762
PSMC6	P62333	31.1942	31.2096	31.183	31.1076	31.182	31.221	31.115	31.0885	31.087	31.1481	31.2687	31.0972	31.0005	31.105	31.1741	31.1137	31.1165	31.0193	0.156643
TBPL1	P62380	24.755	25.1874	25.3413	25.0705	25.0396	25.1036	24.9525	24.7211	23.8603	24.8953	25.4362	25.3818	25.168	24.7039	24.9204	24.7814	23.6285	24.0275	0.0363072
RPL7A	P62424	32.1913	32.1781	32.2032	32.2572	32.2155	32.0719	32.0671	32.0963	32.0874	31.9869	32.1062	31.9308	31.9248	31.9997	31.9148	32.2946	32.0276	32.1594	0.0119153
POLR2G	P62487	25.6345	25.9496	25.6895	25.965	25.9006	25.9225	25.8317	26.0286	25.6493	25.7192	25.841	25.7151	25.6771	25.7267	25.7549	26.006	25.883	25.732	0.331369
ETF1	P62495;P62495-2	28.8404	29.1365	28.9576	29.1892	29.0432	29.1329	28.8979	28.9032	28.7574	28.9814	29.034	28.9337	29.1097	28.7891	28.9321	28.9311	28.9004	29.0448	0.153818
CNBP	P62633-2;P62633-8;P62633-5;P62633;P62633-4;P62633-6;P62633-7;P62633-3	25.6411	23.3889	23.1572	24.6486	23.2632	23.4836	24.2894	24.0841	25.3422	24.5441	24.1076	24.7877	25.5753	25.05	25.1326	23.7862	23.0883	24.1044	0.176492
YPEL5	P62699	25.3929	25.744	25.8541	25.7278	25.7321	25.7501	25.1829	25.8936	25.9432	25.4323	25.7769	25.8586	25.778	25.6164	25.6973	25.5754	25.5919	25.7172	0.994432
RPS4X	P62701;Q8TD47;P22090	31.6417	31.6686	31.5597	31.5934	31.6632	31.6685	31.4985	31.4831	31.5177	31.5606	31.6833	31.6175	31.4404	31.7269	31.6639	31.6599	31.5707	31.5758	0.308131
RPL23A	P62750	31.5253	31.5388	31.7297	31.7713	31.7679	31.6077	31.6948	31.7135	31.7913	31.7455	31.62	31.6197	31.452	31.663	31.6307	31.7917	31.7868	31.6581	0.178498
RPS6	P62753	31.6538	31.7776	31.9673	32.0141	31.9866	31.6607	31.7874	31.9297	32.073	31.8915	31.7899	31.7482	31.7295	31.9653	31.9021	32.1632	31.8891	31.9937	0.488109
HIST1H4A	P62805	30.2871	28.6669	28.5594	30.8984	28.8889	28.3997	28.5808	29.2168	28.4955	28.6555	28.4344	28.4967	28.8292	28.5895	29.7248	28.5398	30.5636	28.3644	0.857032
RAB1A	P62820;P62820-2;P62820-3	28.7326	28.836	28.9304	29.1271	29.0153	29.0662	29.0464	29.1466	29.1387	29.1921	28.9244	28.9278	29.1649	29.2436	29.1749	29.0492	29.3342	29.143	0.0102628
RAN	P62826	31.8483	31.9032	31.9348	32.0086	32.1257	31.9797	31.9302	31.924	31.8777	31.8301	31.7628	31.813	31.6739	31.8416	31.8578	31.9908	31.9743	31.7856	0.0167299
RPL23	P62829	30.6503	31.062	30.9481	31.165	30.969	30.8171	30.8057	30.7987	30.8056	30.8292	31.0097	30.7159	30.4759	30.8342	30.7878	31.173	30.7482	30.7815	0.525191
RPS15	P62841	31.084	30.6837	31.0852	30.6798	30.6775	30.7196	30.933	30.6574	30.9656	30.9316	30.919	31.0024	30.9073	30.8611	30.7723	31.0719	31.003	30.9866	0.0794485
RPS24	P62847-2;P62847-3;P62847;P62847-4	29.2803	29.6946	29.4261	29.6557	29.7988	29.6348	29.6999	29.6228	29.7615	29.5382	29.5137	29.478	29.5284	29.6867	29.6442	29.7359	29.6022	29.6173	0.0981446
RPS25	P62851	31.4563	31.9604	31.5875	32.0282	32.1686	31.4437	31.8081	31.5582	31.5937	31.8174	31.4571	32.0353	31.6838	31.7297	31.8717	31.8296	31.5722	31.6391	0.849612
RPS26;RPS26P11	P62854;Q5JNZ5	30.1672	30.2806	30.1879	30.1454	29.9686	30.3605	30.0289	30.008	29.9333	30.0256	30.1841	29.621	29.8688	29.7897	29.9908	29.8345	30.132	30.3066	0.25833
RPS28	P62857	30.6538	30.8582	31.0756	31.5142	31.1957	30.8461	30.9482	31.0787	30.9968	30.7952	31.0537	30.7839	30.8578	30.9917	31.0158	31.0362	30.903	30.8037	0.345273
FAU	P62861	29.5683	29.759	29.8873	30.1588	30.1844	29.6795	29.7955	29.7592	30.0313	29.9592	29.9683	30.1296	29.3929	29.8319	29.7037	30.0669	29.6367	29.6409	0.225229
GNB1	P62873;P62873-2;P62879-2	23.1719	24.6466	22.5326	24.6446	25.5567	25.2874	25.6409	26.6416	25.4009	24.1284	25.9589	24.4157	25.5507	24.3783	24.5976	26.3627	26.4315	26.237	0.00649732
POLR2L	P62875	27.2325	27.6205	27.4382	27.8641	27.9213	27.3886	27.625	27.4044	27.3634	27.2645	27.2705	27.5683	27.3254	27.2615	27.5088	27.4133	27.4481	27.2628	0.203397
RBX1	P62877	25.6946	25.5073	25.5095	25.2125	25.2336	25.734	25.4357	25.6968	25.537	25.2741	25.4485	25.2707	25.1967	25.7109	25.4054	25.7267	25.5634	25.5316	0.415839
GNB2	P62879;Q9HAV0	24.1707	24.8151	24.9823	25.6418	25.4291	24.9582	25.4125	26.1474	25.9871	25.3524	24.8421	24.2586	25.7201	25.4471	25.4468	25.9574	25.9617	25.906	0.0039233
RPL30	P62888	26.6037	26.8897	26.7821	26.9395	26.7124	26.8667	26.1897	26.792	26.6303	26.4255	26.8075	26.5227	26.3023	26.0436	26.4457	26.573	26.6503	27.0169	0.0592611
RPL39P5;RPL39	Q59GN2;P62891	28.7335	29.0598	29.1948	29.4519	29.4142	29.0595	29.1137	29.2301	29.5016	28.9932	29.2885	29.008	28.6501	28.2677	29.006	29.3478	29.2273	29.3891	0.0233213
RPL31	P62899;P62899-3;P62899-2	31.236	30.9769	31.3404	31.1388	31.1793	30.9206	31.1285	31.1741	31.3931	31.3019	31.1379	31.0977	30.9903	31.1163	31.0877	31.2811	31.2457	31.2891	0.314006
RPL10A	P62906	31.8545	32.2634	31.8739	32.0864	32.2275	31.9463	32.1313	32.0445	32.0251	32.0672	31.9484	32.2884	31.6512	31.9133	32.0147	32.1744	32.0308	31.9096	0.512048
RPL32	P62910	30.0432	30.3	30.1494	30.222	30.3121	30.2187	30.0645	30.275	30.1676	29.858	30.0188	29.8069	29.8705	30.0545	29.9665	30.3663	30.1563	30.2115	0.00405736
RPL11	P62913	30.3478	30.6184	30.6008	30.3499	30.6713	30.4973	30.3678	30.316	30.6365	30.3896	30.4143	30.4971	30.4113	30.4144	30.4362	30.5135	30.483	30.5541	0.791864
RPL8	P62917	30.9678	30.9595	31.2708	31.0904	31.1906	31.0223	31.1975	31.1675	31.225	30.6756	30.753	30.8994	30.9161	30.8682	30.7359	31.142	31.1714	31.1252	0.00114481
PPIA	P62937;P62937-2;Q9Y536;F5H284;A2BFH1	33.77	33.9864	34.1044	33.9546	34.0185	34.0416	33.8348	34.1286	34.2043	34.0027	34.0026	33.9346	33.8477	34.1411	34.1125	34.0841	34.0829	34.0096	0.884612
FKBP1A	P62942	30.3425	30.5258	30.3681	29.9621	30.4133	30.657	30.561	30.3485	30.5099	30.4273	30.5713	30.6014	30.2708	30.4957	30.5983	30.4395	30.4714	30.1903	0.818058
RPS27A;UBB;UBC	P62979;P0CG47;P0CG48	32.6644	33.0639	32.8753	33.0452	33.0479	32.9019	32.8768	32.7614	32.7543	32.8429	32.7736	33.014	32.7574	32.7571	32.7423	32.9881	32.6586	32.8226	0.299826
GRB2	P62993;P62993-2	30.4883	30.2318	30.4253	30.4451	30.3162	30.3003	30.3946	30.5897	30.5925	30.5359	30.4078	30.4252	30.3995	30.4548	30.4521	30.4281	30.5478	30.5836	0.189202
TRA2B	P62995-3;P62995	28.2222	28.6716	28.6344	28.6539	28.4624	28.5213	28.3087	28.4513	28.4344	28.5999	28.6698	28.8491	28.5496	28.7034	28.6745	28.7344	28.6583	28.791	0.0703612
RAC1;RAC2	P63000;P63000-2;P15153	28.9807	29.0374	29.2543	29.0308	29.1813	29.1727	28.9297	29.0937	29.3098	29.1518	29.1592	29.0721	28.4551	28.9289	28.8013	29.1723	29.168	29.1011	0.0306669
AP2B1	P63010;P63010-2;P63010-3	29.9077	30.0359	29.8645	29.9021	29.9866	29.9877	29.9894	30.012	30.0268	29.8125	29.8877	29.8972	29.8902	29.7629	29.8171	29.8677	29.9784	29.9173	0.0235922
VAMP2	P63027	25.4102	25.6	25.4444	25.787	25.8524	25.5867	25.9912	25.9311	26.2702	25.8213	25.9197	25.5547	25.5163	25.5042	25.6963	25.9877	26.2571	25.9232	0.00223888
GNAS	P63092-3;P63092-2;P63092;P63092-4;Q5JWF2-2;Q5JWF2;P11488;P19087;P09471-2;P09471;A8MTJ3;P38405;P38405-2	26.412	26.5745	26.6641	26.6581	26.6645	26.5443	26.8336	27.2006	27.2021	26.8716	26.769	26.6002	26.9226	26.9955	26.8812	26.9556	27.078	26.8696	0.0016381
GNAI1	P63096;P63096-2	20.6892	21.685	21.2943	22.0946	21.5643	20.4963	21.8737	21.5652	22.661	21.5	21.8206	21.4552	21.8129	21.2623	21.6912	23.3165	23.0474	22.9111	0.00540949
YWHAZ	P63104;P63104-2	33.1413	33.0083	33.2532	32.7911	33.0569	33.2457	32.9677	33.1518	33.2565	32.8073	32.9066	32.8311	33.0131	33.114	33.1215	32.9945	33.1838	33.037	0.167805
PPP2R2A	P63151;P63151-2;Q9Y2T4-3;Q9Y2T4-4;Q9Y2T4-2;Q9Y2T4	27.9418	28.1079	28.0295	28.0765	28.1843	28.2706	27.8147	28.0116	28.0863	28.0558	28.0674	27.9591	28.0324	27.8405	27.8722	27.9138	27.9971	28.0237	0.0747459
SUMO1	P63165;P63165-2	29.3123	29.1182	29.1678	29.0283	29.1698	29.1875	29.1339	29.1407	29.3894	29.1205	29.2316	29.0453	29.1467	29.2142	29.2	29.0548	29.1972	29.038	0.60223
DYNLL1	P63167	26.9616	27.525	27.4395	27.4519	27.7183	27.1373	27.4	27.549	27.708	27.1852	27.048	27.1126	27.1798	27.7842	27.5592	27.6752	27.3574	27.318	0.303313
DYNLT1	P63172	25.6642	25.5273	25.8421	25.7141	25.6517	26.094	25.7607	25.5533	25.754	26.1313	25.7389	26.0633	24.9636	25.1589	25.3546	25.7308	25.9226	26.1948	0.00297462
RPL38	P63173	28.7284	29.102	28.808	29.0536	29.2654	28.9043	28.7854	28.5153	28.7788	28.9819	28.9481	29.1843	28.6517	28.9634	29.1868	28.8564	28.501	28.4059	0.0685805
SKP1	P63208;P63208-2	29.4726	29.1009	29.2819	29.1125	29.3008	29.5633	29.3258	29.3738	29.4437	29.2076	29.2003	28.9743	29.2422	29.0005	29.1274	29.1228	29.4788	29.2596	0.31936
RPS21	P63220	30.3887	30.6271	30.7598	30.7098	30.8469	30.7347	30.7577	30.919	31.0819	30.6824	30.5796	30.658	30.5442	30.8337	30.8341	30.9094	30.9263	30.7873	0.064623
EIF5A;EIF5AL1	P63241;P63241-2;Q6IS14;Q9GZV4	32.9876	33.2447	33.0788	32.903	33.2012	33.2952	33.189	33.0037	33.125	32.8562	33.058	33.0731	33.0033	33.1389	33.0997	33.0388	33.1483	32.9526	0.802597
GNB2L1	P63244	31.6271	31.9533	31.6619	31.6886	31.6693	31.7907	31.62	31.657	31.6196	31.5586	31.8321	31.533	31.5608	31.5584	31.6532	31.6496	31.6788	31.6917	0.521179
SUPT4H1	P63272	27.3895	27.6923	27.5497	27.5239	27.9103	27.6153	27.7845	27.3419	26.995	28.2389	28.0777	27.9011	28.1166	28.3573	28.3221	27.1149	27.1261	26.8885	0.000179173
UBE2I	P63279	29.9786	29.867	29.7837	29.8351	29.8711	30.0312	29.9272	29.9178	30.0117	29.7547	29.8939	29.9564	29.8184	29.8789	29.9862	29.6865	29.7701	29.8328	0.240777
TMSB10	P63313	31.4686	30.9163	31.529	31.1635	31.16	31.0668	31.1816	31.3021	31.6585	31.2012	31.3329	31.1384	30.8766	31.4125	31.3633	31.3969	31.2352	31.3522	0.755297
PPP2CA;PPP2CB	P67775;P62714;P67775-2	29.5011	29.7664	29.7186	29.6482	29.6763	29.8154	29.4169	29.6225	29.698	29.5171	29.8664	29.5202	29.43	29.6831	29.7081	29.59	29.7443	29.6503	0.882155
YBX1	P67809;Q9Y2T7	31.5117	31.4547	31.7036	31.5027	31.5522	31.6227	31.5253	31.6441	31.8325	31.5029	31.5902	31.4895	31.5456	31.691	31.6846	31.5385	31.6537	31.7544	0.486829
SEC11A	P67812-4;P67812;P67812-3	24.9548	25.178	24.8494	25.8203	25.2114	24.9279	25.9371	25.5496	25.5389	23.7808	23.0815	25.4426	24.7841	24.8203	24.9908	26.3773	25.7854	25.5159	0.0275611
CSNK2B	P67870	29.0929	29.0641	28.9256	28.8921	29.1609	29.2079	29.1037	29.0195	28.8974	28.7632	28.9584	28.9446	28.9993	28.9553	29.0503	28.9287	28.9461	28.9576	0.303707
TPM4	P67936;P67936-2;Q2TAC2-2;Q2TAC2	30.0176	29.7413	29.7239	29.7977	29.905	29.74	30.025	29.737	29.7987	29.8191	29.7021	29.8593	29.783	29.69	29.6484	29.8575	29.7759	29.7827	0.675079
UBE2L3	P68036;P68036-3;P68036-2	30.259	30.3145	30.291	30.0799	30.0697	30.2192	30.2184	29.9727	29.9352	30.0249	30.3621	30.2249	29.9833	30.1809	30.1734	30.059	29.8769	30.0288	0.0842002
EEF1A1;EEF1A1P5	P68104;Q5VTE0;P68104-2	34.086	34.2851	34.1391	34.1298	34.1217	34.1	34.0192	34.0505	34.0111	34.0121	34.1157	34.0172	33.9633	34.1744	34.1584	34.1622	33.9863	34.0685	0.321743
ACTA1	P68133	32.816	32.2345	32.7956	32.7933	32.8708	32.1536	32.9999	32.7156	33.377	33.2395	33.183	33.1358	32.5357	33.1615	33.1815	32.9441	32.9807	32.7003	0.186505
TUBA1B	P68363;P68363-2;A6NHL2-2;A6NHL2;Q9H853	35.2452	35.4058	35.3177	35.1787	35.2455	35.3433	35.2314	35.2884	35.2456	35.2651	35.4297	35.2038	35.3154	35.3656	35.3653	35.1904	35.2863	35.1692	0.306285
TUBA4A	P68366-2;P68366	23.1661	23.6094	23.577	23.4998	23.3159	23.3872	22.5614	23.1829	23.118	23.791	23.362	23.2674	23.4	23.607	22.8445	23.0338	23.2519	23.2627	0.228812
TUBB4B	P68371	35.3592	35.476	35.5638	35.4827	35.4721	35.4986	35.3875	35.5067	35.4554	35.4997	35.5742	35.4605	35.4174	35.5948	35.6064	35.4668	35.492	35.4418	0.646882
CSNK2A1;CSNK2A3	P68400;Q8NEV1;P68400-2	30.2047	30.2758	30.1014	30.3924	30.3903	30.2279	30.3491	30.1736	30.2003	30.3744	30.4482	30.2602	30.257	30.1827	30.2921	30.3033	30.3242	30.055	0.324147
PAFAH1B2	P68402;P68402-3;P68402-2;P68402-4	30.1136	30.0339	29.6967	29.7885	30.0295	29.955	29.9338	29.6653	29.5073	29.8891	30.1992	29.9714	29.9354	29.8571	29.7852	29.7639	29.6385	29.6097	0.102454
UBXN2A	P68543-2;P68543	21.6131	22.3485	22.2034	22.9189	22.5192	22.2228	22.8539	21.8326	23.7004	23.4498	22.6299	22.1799	21.9731	21.0143	21.8725	20.901	21.933	23.4395	0.400081
HBA1	P69905	25.4433	24.9488	25.7126	25.7908	25.5084	25.8612	24.9986	25.3588	25.8597	25.4816	25.8405	25.2069	25.6195	25.6889	25.832	25.6232	23.9847	26.1828	0.869692
CXADR	P78310-7;P78310-2;P78310-6;P78310;P78310-5	23.528	21.4085	23.0913	23.3894	23.0563	22.9976	23.6204	24.1122	23.857	23.1721	22.3946	22.7016	23.3213	22.8782	23.5998	23.5396	23.7576	20.696	0.53372
FAM193A	P78312-4;P78312-6;P78312-2;P78312-5;P78312;P78312-3	21.1804	21.4464	21.1674	21.4295	21.2947	18.6015	21.3637	21.4973	21.1049	22.0126	22.26	21.5869	21.5481	21.2545	21.3921	21.7644	21.461	21.2181	0.249879
NOP14	P78316;P78316-2	27.7456	27.5881	27.7172	27.9052	27.8413	27.8794	27.7914	27.7933	27.8304	27.9999	27.8419	27.745	27.8882	27.7971	28.0435	27.8347	27.7956	27.7284	0.072591
IGBP1	P78318	27.7102	27.63	27.5596	27.6401	27.7148	27.7518	27.8818	27.775	27.6761	27.8275	27.7441	27.6895	27.8626	27.8774	27.7823	27.8075	27.7354	27.709	0.0551263
PSPH	P78330	27.5733	27.7448	27.6128	27.6682	27.6834	27.7438	27.52	27.5327	27.5199	27.6724	27.8275	27.6543	27.3057	27.3443	27.3	27.5024	27.7689	27.4998	0.000890457
RBM6	P78332;P78332-2	26.3199	26.2223	26.4429	26.3424	26.362	26.3287	26.4145	26.4261	26.5559	26.5429	26.6598	26.3542	26.4668	26.6954	26.693	26.282	26.6129	26.4801	0.0957192
EIF4G2	P78344	30.4433	30.5349	30.4535	30.5964	30.5935	30.6312	30.6681	30.5069	30.4665	30.4478	30.4576	30.4498	30.509	30.4841	30.5626	30.5345	30.4817	30.4899	0.0443628
RPP38	P78345	27.2333	27.1399	27.1543	27.2521	27.4256	27.3025	27.1877	27.2535	27.1679	27.2136	27.1947	27.2561	27.231	27.3066	27.2601	27.2374	27.1608	27.1732	0.0366208
RPP30	P78346;P78346-2	28.1015	28.3518	28.061	28.1868	28.1897	28.1759	28.0382	27.8844	27.9552	28.3548	28.4766	28.3218	28.376	28.2279	28.0709	27.9121	28.0947	27.9009	0.00377358
GTF2I	P78347-2;P78347-4;P78347-3;P78347;P78347-5;Q86UP8-3;Q86UP8;Q6EKJ0	31.3002	31.2825	31.3829	31.3268	31.3536	31.3661	31.1382	31.3327	31.3518	31.3269	31.4045	31.3493	31.1375	31.1441	31.1904	31.2809	31.3654	31.3371	0.0128545
PIP4K2B	P78356;P78356-2	25.6927	25.8066	25.7948	26.0785	25.8761	25.9389	25.6504	25.8058	25.9467	26.0086	25.9311	25.7909	25.7567	25.857	25.853	26.0913	25.7614	25.9551	0.263489
SRPK2	P78362;P78362-2;Q9UPE1	26.0215	25.9644	26.2496	25.9171	25.7269	25.9359	26.0612	26.1415	26.3053	26.1512	26.0587	26.2729	25.9518	26.2488	25.9946	25.9753	25.8967	26.2594	0.186954
CCT2	P78371;P78371-2	33.1576	33.3593	33.2847	33.3535	33.4041	33.2908	33.3032	33.2067	33.2091	33.2901	33.2498	33.2661	33.1296	33.2249	33.2853	33.2344	33.193	33.1314	0.119848
RAE1	P78406	27.4076	27.6713	27.5841	27.6162	27.5818	27.6349	27.5725	27.7268	27.7773	27.7343	27.6123	27.5981	27.515	27.6548	27.8729	27.7081	27.6737	27.4721	0.735642
GSTO1	P78417;P78417-3;P78417-2	30.6143	30.5907	30.4136	30.4731	30.4497	30.5959	30.4289	30.341	30.4353	30.3712	30.4645	30.3919	30.3195	30.3684	30.4265	30.2178	30.3933	30.2393	0.0167018
PRKDC	P78527;P78527-2	32.0679	32.0512	31.94	32.085	31.9585	32.3805	31.8524	31.4614	31.4946	31.889	32.1501	31.9071	31.9019	31.3566	31.4225	31.5859	31.7541	31.8873	0.0156455
BLOC1S1	P78537-2;P78537	25.7731	25.7371	25.8083	25.9533	25.9362	25.943	26.0344	26.0116	25.9689	26.0267	26.0584	25.9893	25.6557	25.9175	25.8017	25.9738	25.9232	25.8731	0.00111582
ARG2	P78540	24.9857	25.0126	25.1546	25.3489	25.3314	25.3988	25.1435	25.2204	25.3242	25.4554	25.4172	25.3733	25.6523	25.4174	25.3244	25.0113	25.2534	25.2858	0.00434894
NTHL1	P78549-3;P78549-2;P78549	23.2747	21.5272	23.2865	23.1737	23.2036	22.0101	23.4401	22.7826	22.6446	22.8016	23.3746	22.3047	24.0491	23.2322	22.8655	22.7616	23.8666	21.0863	0.883192
MAP1A	P78559;P78559-2	25.1739	24.8936	25.2289	25.1963	25.4575	24.9936	25.0716	25.1839	25.5704	25.3636	25.1886	25.2907	25.3935	25.4107	25.4516	25.155	25.1254	25.1	0.263581
CRADD	P78560;P78560-2	25.4697	25.1747	25.6888	25.1025	24.9901	25.3056	25.0088	25.2727	25.3764	25.3273	25.3005	25.1582	25.1508	25.5155	25.593	25.0564	25.3767	25.2233	0.343695
NUCB2	P80303-2;P80303	27.7492	27.6389	27.4658	27.7512	27.6296	27.6575	27.89	27.7402	27.6817	27.5222	27.6382	27.4113	27.6479	27.445	27.4703	27.5704	27.7683	27.6183	0.109523
TMF1	P82094;P82094-2	26.5477	26.8064	26.6357	26.8097	26.9297	26.8204	26.9552	26.6796	26.7309	26.9109	26.6068	26.8962	26.8642	26.933	26.9343	26.8598	26.7321	26.8353	0.248019
MRPS22	P82650;P82650-2	27.0908	27.3999	27.1448	27.3449	27.3047	27.2458	27.4063	27.3103	27.1387	27.5217	27.528	27.5387	27.4545	27.4549	27.3068	27.3509	27.2572	27.2947	0.0244048
MRPS25	P82663;P82663-3;P82663-2	25.3774	25.3479	25.2206	25.5964	25.3984	25.4282	25.5002	25.4681	25.2441	25.5299	25.645	25.4732	25.5382	25.2554	25.3358	25.4458	25.3531	25.6019	0.262713
MRPS10	P82664	22.8211	23.128	22.3741	24.6852	24.6466	24.103	24.4924	24.199	24.4912	24.7571	24.8623	24.4523	24.8111	24.5742	24.3974	24.5804	23.3208	24.3882	0.00036208
MRPS35	P82673;P82673-2	26.2362	26.5339	26.0966	26.387	26.259	26.016	26.4614	26.3471	26.3263	26.4113	26.709	26.5851	26.5904	26.3071	26.506	26.4138	26.3579	26.2963	0.146721
MRPS5	P82675;P82675-2	25.743	25.6331	25.8627	25.5676	25.1274	25.5273	25.4926	25.751	25.8192	25.8801	26.0104	26.036	26.0439	25.6414	25.9326	25.7391	24.5085	24.7047	0.0222664
MRPS36	P82909	24.6848	24.2739	23.2601	24.8003	24.8881	25.6718	24.7452	21.1321	21.5563	24.5761	24.7309	25.1471	25.7924	26.1565	26.2751	25.2093	24.8974	25.5779	0.00689909
MRPS11	P82912-2;P82912	23.2419	24.3965	24.5429	25.3826	25.3798	25.0459	25.1286	25.1626	25.6704	23.6613	25.0314	24.3307	20.1972	23.1854	21.0168	25.614	25.5769	25.4468	0.00025428
MRPS15	P82914	25.3726	25.3271	25.3298	25.6327	25.481	25.4872	25.4203	25.2379	25.6279	25.3393	25.3244	24.1706	24.8031	24.8778	25.4406	25.4271	24.9513	25.6494	0.336054
MRPS21	P82921	26.6072	26.8317	26.8205	26.8338	26.5253	26.9089	26.5651	26.9759	26.6787	26.7524	27.0758	26.9824	25.9488	26.2987	26.3836	26.4141	26.7082	26.5785	0.00744963
MRPS34	P82930	27.3595	27.3882	27.4522	27.5998	27.5839	27.472	27.4585	27.5819	27.5349	27.7915	27.5012	27.7376	27.7411	27.7344	27.7708	27.6699	27.6876	27.6558	0.00142079
MRPS6	P82932	25.7532	25.965	25.6962	25.7556	25.7459	25.4522	25.965	25.9747	25.4827	25.8896	26.0354	26.1126	25.9593	25.8401	25.8801	25.7273	25.7672	25.9381	0.230331
MRPS9	P82933	26.7225	26.5698	26.6447	26.6828	26.4825	26.6094	26.7261	26.6501	26.5615	26.9611	26.8838	26.9791	26.8641	26.5441	26.758	26.729	26.8197	26.9078	0.00936329
HMGN5	P82970	25.8261	26.1196	25.7898	25.677	25.7613	25.2552	25.244	24.9805	25.54	25.5386	25.7483	25.1695	26.0844	25.3498	25.552	25.9747	25.7866	26.0213	0.0665829
SARNP	P82979	28.3042	28.2637	28.2117	28.3409	28.3136	28.2983	28.3623	28.2655	28.4682	28.397	28.4375	28.2819	28.4991	28.3399	28.5518	28.1738	28.4673	28.1709	0.208332
COG7	P83436	27.7909	27.6767	27.8286	27.7874	27.8194	27.7207	27.8377	27.6919	27.9359	27.8721	27.8482	27.7797	27.8085	27.7284	27.7843	27.7419	27.6432	27.7289	0.352189
RPL24	P83731	31.0406	31.327	31.2319	31.5001	31.3864	31.1222	31.1975	31.2786	31.4184	31.3216	31.2041	30.9903	31.2338	31.4821	31.2946	31.4591	31.1823	31.2799	0.652466
TXNL4A	P83876	24.5875	25.306	24.9748	24.9078	25.1454	24.9622	23.6826	24.2885	24.3093	22.0147	23.088	20.8146	24.8104	24.359	22.6496	25.0826	23.9192	24.4302	0.00278284
RPL36A	P83881	28.6073	28.4424	28.8316	28.5523	28.4591	28.4583	28.1251	28.5813	28.7781	28.4417	28.4675	28.1498	28.4518	28.4021	28.6129	28.6538	28.3715	28.7031	0.642019
CBX1	P83916	29.3402	29.1342	29.4006	29.1222	29.1342	29.3947	29.2183	29.2797	29.4577	29.3296	29.3521	29.248	29.2484	29.3594	29.3842	29.2233	29.3356	29.2431	0.809274
ARF1	P84077	31.4289	31.4509	31.1016	31.3955	31.2616	31.5381	31.33	30.9898	30.8627	31.3843	31.503	31.4353	31.5798	31.2781	31.3598	30.7431	31.1018	31.1758	0.0421757
ARF5	P84085	28.1469	27.8905	27.8846	27.7163	27.6481	28.0106	27.8019	27.6994	27.4962	27.9904	27.9099	28.1598	28.1414	27.9094	27.991	27.5599	27.9002	27.8593	0.073842
ERH	P84090	30.5586	30.3322	30.7652	30.5355	30.7525	30.4247	30.6473	30.7124	30.9325	30.4771	30.4737	30.594	30.5337	30.7838	30.7124	30.7174	30.7241	30.8634	0.194667
RHOG	P84095	24.2018	22.4781	23.2571	20.7567	22.5009	21.0664	22.8564	22.997	21.1794	21.7956	20.6191	21.9921	21.2955	22.9637	20.7291	21.2139	21.0956	22.5168	0.171156
RPL19	P84098	30.8134	30.6121	30.843	30.7262	30.5962	30.1458	30.8812	30.711	30.5443	30.7832	30.5502	30.5277	30.7031	30.7126	30.422	30.9923	30.6937	30.9193	0.261859
SRSF3	P84103-2;P84103	30.6773	30.5429	30.6458	30.829	30.7828	30.7346	30.7171	30.967	31.0005	30.9135	30.7868	30.8339	30.8834	30.8306	30.7789	30.9929	30.9601	31.1495	0.00310464
MXRA7	P84157-2;P84157-3;P84157	24.7152	24.5665	24.4056	24.3164	24.6164	24.5415	24.79	25.2082	25.2476	24.844	24.5818	24.7354	24.7962	24.6862	24.7545	24.933	25.1665	25.1009	0.00206434
FOXK1	P85037;P85037-2;P58012	26.3371	26.5084	26.5538	26.5622	26.4248	26.5649	26.2635	26.329	26.7196	26.7655	26.6619	26.7403	26.1455	26.1251	26.3952	26.4713	26.5544	26.5999	0.0174174
ARHGAP8	P85298-4;P85298-3;P85298;P85298-2;P85298-5	22.1762	22.5087	22.0512	22.9633	22.6717	23.0365	22.35	22.7634	23.08	22.705	22.9101	22.0022	21.4699	22.9822	21.3739	22.915	21.1862	22.1219	0.339726
CCZ1;CCZ1B	P86791;P86790	24.4643	23.9338	23.8607	22.9005	21.9957	22.6375	22.909	23.8716	22.7947	24.229	24.3074	23.929	24.5124	24.2381	23.5755	23.6873	20.1052	23.3253	0.0849905
DAB2	P98082-2;P98082-3;P98082	20.1666	21.8754	22.1136	22.1383	21.8343	21.7436	22.0718	22.2825	22.5942	22.2586	22.4376	20.6698	22.0435	23.6405	22.1795	22.2306	22.7956	22.0733	0.371349
VLDLR	P98155-2;P98155	19.6932	21.332	21.1752	21.1615	19.3669	21.347	20.2313	20.1007	17.6381	21.7761	21.7394	21.8954	22.8143	22.2512	20.0869	21.9139	21.3109	20.4881	0.117603
XIAP	P98170	26.8911	26.7091	27.0413	26.862	26.9434	26.8669	26.8941	26.907	27.0169	26.972	26.8657	27.0066	26.9001	27.0327	26.9726	26.8736	26.9048	26.921	0.764123
RBM10	P98175-2;P98175;P98175-4;P98175-3	28.8061	28.7577	28.8463	28.8698	28.8753	28.8082	28.6923	28.7278	28.8479	28.9235	28.8394	28.7523	28.7474	28.6712	28.8007	28.81	28.747	28.678	0.218562
RBM3	P98179	30.0924	29.8135	30.3855	29.7883	29.9527	29.8869	30.1486	30.212	30.5867	30.3928	30.1065	30.3477	30.7536	30.9756	30.909	29.995	30.5951	30.378	0.00230912
CYCS	P99999	29.0959	29.4076	29.0795	29.3295	29.5592	29.1371	29.1469	29.1246	29.0717	29.366	29.1178	29.4499	29.0212	28.9842	29.2905	29.1742	29.0957	29.0016	0.25336
MPP1	Q00013-2;Q00013;Q00013-3	24.547	24.7805	25.1757	24.6395	24.7259	24.8374	24.7993	24.8776	25.0596	24.938	25.0495	25.0252	24.8825	24.8484	24.7468	24.9801	25.0067	24.8794	0.353973
TFAM	Q00059;Q00059-2	26.8383	26.4886	26.5179	26.7992	26.5629	26.7235	25.4134	26.3885	26.6655	27.0599	26.6717	26.7997	26.3671	26.3362	26.514	26.5546	27.0771	27.0872	0.111594
PITPNA	Q00169	26.6023	26.7888	26.8313	27.008	26.8342	26.9215	26.7858	26.6847	26.8213	26.9261	26.9615	26.7378	26.6799	26.3281	26.6085	26.8874	26.547	26.6476	0.0493103
SLC25A3	Q00325-2;Q00325	24.3778	22.4906	23.8443	25.2058	23.7516	22.6808	23.4562	24.9111	24.2829	23.4697	23.1888	22.7705	24.0099	22.4311	24.4455	23.7554	25.4232	24.7279	0.465325
HDLBP	Q00341;Q00341-2	30.6413	30.7256	30.7392	30.8123	30.8285	30.7839	30.7184	30.6985	30.7982	30.8029	30.6892	30.6798	30.6549	30.674	30.743	30.7458	30.7728	30.686	0.142183
GTF2B	Q00403	26.3956	26.3852	26.1855	26.4073	26.4003	26.2096	26.3959	26.141	26.2908	26.5493	26.372	26.3787	26.3904	26.5095	26.3806	26.3499	26.1551	26.3622	0.387367
CDK6	Q00534	26.0812	26.0926	26.4063	26.3348	26.5968	26.2244	26.3333	26.1458	26.2377	26.4575	26.38	26.2714	26.174	26.1562	26.3274	26.2372	26.44	26.0444	0.521332
CDK5	Q00535;Q00535-2	27.4759	27.6851	27.6426	27.5611	27.7112	27.6244	27.5755	27.5921	27.7052	27.685	27.7971	27.4774	27.4123	27.6819	27.6857	27.6807	27.5595	27.588	0.987179
CDK16	Q00536;Q00536-3;Q00536-2;Q07002;Q07002-2;Q07002-3	24.431	24.613	24.5836	24.7749	25.0857	24.6189	24.7472	24.6941	24.5336	24.789	24.8819	24.848	24.4802	24.3966	24.5275	24.8609	24.6494	24.4253	0.0546519
PURA	Q00577	25.9416	25.8972	26.0613	26.0613	26.0569	26.1334	26.0346	26.004	26.0265	26.2646	26.0706	26.1291	26.1511	26.2397	26.2369	26.0838	26.0545	25.9072	0.0105036
CDC42EP1	Q00587-2;Q00587	25.4158	25.8092	25.8682	25.848	25.7734	25.8304	25.8642	25.5337	25.7653	25.8576	25.6754	25.7271	25.6202	25.5772	25.7883	25.6904	25.7455	25.4482	0.705088
CLTC	Q00610-2;Q00610;P53675-2;P53675	33.5638	33.791	33.5923	33.6895	33.6995	33.7604	33.5609	33.5134	33.4324	33.5902	33.7565	33.6204	33.5674	33.5425	33.586	33.504	33.5397	33.505	0.0157926
HSF1	Q00613-2;Q00613;Q9ULV5-2;Q9ULV5;Q03933-2	26.0374	26.3035	26.4809	25.1774	25.3949	25.9851	26.0686	25.8162	25.6271	25.9619	25.5859	26.5044	25.852	26.0963	25.8946	25.1131	26.331	25.7628	0.304917
NFKB2	Q00653-4;Q00653;Q00653-3	25.9649	25.8822	26.1407	25.9697	26.0526	26.0839	26.0045	26.157	26.4117	26.064	25.9508	26.1191	25.5095	25.8703	25.7089	26.0833	26.31	26.0696	0.0147024
FKBP3	Q00688	30.9669	30.9237	30.9745	31.055	31.1058	31.0499	31.0295	31.0413	31.163	31.0597	31.0315	31.0354	30.9076	30.9096	31.0658	31.0386	31.0549	30.9905	0.0536989
REEP5	Q00765;Q00765-2	25.8939	26.3053	25.7029	26.0007	26.1543	26.0094	25.6937	26.0168	25.8465	25.5723	25.5558	25.9827	25.4839	25.6397	25.7054	25.5649	26.2268	25.9948	0.227184
SORD	Q00796;Q00796-2	27.2285	27.5011	27.3426	27.6277	27.3116	27.3857	27.346	27.4535	27.5201	27.5508	27.6346	27.5225	27.6323	27.4542	27.4371	27.6308	27.5357	27.6197	0.148845
HNRNPU	Q00839;Q00839-2	32.5226	32.6163	32.7501	32.7137	32.6833	32.5211	32.5367	32.6979	32.7867	32.7944	32.802	32.8095	32.8582	32.9761	32.8752	32.9579	32.8206	32.9678	0.00504102
U2AF1;U2AF1L4	Q01081;Q8WU68-3;Q8WU68;Q01081-3;Q8WU68-2;Q01081-4	29.7096	29.5717	29.3906	29.2625	29.2244	29.4118	29.1718	29.4529	29.4203	29.2169	29.6065	29.4181	29.6319	29.6048	29.583	29.5042	29.4496	29.5042	0.0802375
SPTBN1	Q01082;Q01082-2	30.9242	30.949	30.8911	31.0963	31.02	30.9688	31.07	31.1087	31.0511	31.1923	31.0949	31.1616	31.2087	31.1811	31.2105	30.998	30.9786	30.9969	1.193e-05
TIAL1	Q01085-2;Q01085	27.7745	27.8873	27.6897	27.9742	27.8546	27.7275	27.6786	27.7167	27.979	27.9531	28.0225	27.9261	27.9835	27.8654	27.9383	28.012	27.9989	28.1751	0.0476998
SET	Q01105;Q01105-3;Q01105-4	32.728	32.7339	32.7412	32.7272	32.8337	32.9736	32.7343	32.6646	32.7401	32.7321	32.848	32.7153	32.7877	32.6501	32.7292	32.612	32.7374	32.6675	0.150471
SRSF2	Q01130;Q01130-2	30.6713	30.5863	31.1532	30.8233	30.9215	30.954	30.7661	31.0736	31.2005	30.9489	30.873	30.7504	30.9073	31.1894	31.0709	30.9907	31.0593	31.0646	0.405371
FOXK2	Q01167-2;Q01167	23.2602	22.2592	23.3874	23.3782	23.2153	23.5235	21.9895	23.049	23.24	24.0517	23.7862	23.6906	21.527	21.2305	21.3074	22.2781	23.1452	23.5824	0.000794474
AMPD2	Q01433-2;Q01433;Q01433-3;Q01433-5;Q01433-4	28.2659	28.485	28.4139	28.5691	28.4758	28.4727	28.3233	28.3865	28.4815	28.5563	28.4264	28.4277	28.3682	28.4171	28.3344	28.525	28.4436	28.413	0.23713
FABP5	Q01469	28.8123	29.2438	29.1288	29.3415	29.4236	29.1063	28.9099	29.0686	29.319	29.2066	29.0566	29.2775	29.209	29.5193	29.2799	29.4636	29.1666	29.0336	0.464555
ANK2	Q01484-5;Q01484-2;Q01484;Q01484-7	23.321	23.2648	23.247	23.3927	23.3158	22.82	23.2687	23.3942	23.5554	23.2237	22.7162	23.0567	23.5255	23.2617	23.1501	23.5775	23.2834	23.4845	0.155243
CAP1	Q01518	30.84	31.0389	31.2081	30.919	30.9764	31.0461	30.8769	31.0214	31.1328	30.8901	30.9867	30.8761	30.9127	31.2218	31.0698	30.8974	31.0766	31.028	0.766236
HMGCS1	Q01581	27.6965	27.8787	27.8363	28.025	28.0271	28.0866	27.8098	27.7042	27.6994	27.7129	27.6505	27.7236	27.7178	27.7766	28.0095	27.9429	27.8377	27.8635	0.00385849
SLC7A5	Q01650;Q9UM01;Q92536	24.4053	24.3936	24.384	24.869	24.2969	23.5951	24.7887	25.3691	24.8002	24.8141	24.4895	24.4755	25.1519	24.6893	24.9781	25	25.296	24.7595	0.0618079
DR1	Q01658	27.8703	27.7693	27.5486	27.5672	27.7412	28.1809	27.7331	27.6065	27.5947	27.5026	27.8455	27.748	27.5144	27.6827	27.799	27.3292	27.9316	27.7688	0.91338
EXOSC10	Q01780;Q01780-2	28.9263	29.0438	28.9575	29.0509	29.0469	29.0739	29.0995	29.0147	28.9587	29.0938	29.0749	28.9907	29.0987	28.9858	29.0936	29.0943	29.0409	28.9899	0.471238
OTUD4	Q01804;Q01804-5;Q01804-3	25.5163	25.3245	25.6082	25.5095	25.5159	25.5251	25.4576	25.4412	25.546	25.4632	25.7004	25.7127	25.0956	25.3659	25.29	25.4271	25.498	25.5395	0.0218181
PFKP	Q01813;Q01813-2	29.492	29.8686	29.7711	29.8296	29.9234	29.7909	29.6678	29.7296	29.6305	29.7068	29.8988	29.6323	29.5739	29.6692	29.7045	29.7549	29.664	29.6591	0.347367
EWSR1	Q01844-6;Q01844-3;Q01844;Q01844-5;Q01844-2;Q01844-4	29.1745	29.1933	29.3259	29.2656	29.1784	29.2483	29.1248	29.1772	29.4859	29.3068	29.3455	29.2699	29.3774	29.3668	29.3777	29.0149	29.3064	29.3267	0.551888
OCRL	Q01968-2;Q01968	25.8256	26.3089	25.9753	26.2894	26.2224	26.0157	26.1701	25.9128	26.0362	26.1632	26.3072	26.1499	25.9779	26.0899	26.0866	26.0511	26.0214	26.0286	0.450456
PLCB3	Q01970-2;Q01970	27.5223	27.3535	27.4872	27.2948	27.4365	27.5165	27.3382	27.3513	27.4675	27.6446	27.4838	27.4567	27.2261	27.1674	27.2329	27.3434	27.3786	27.5689	0.0233846
AKAP17A	Q02040;Q02040-2;Q02040-3	23.7857	24.1036	23.7289	24.7526	24.4432	24.0634	24.3303	22.12	21.5428	24.3894	24.4617	24.3169	23.4559	26.7487	24.3203	23.7236	23.5902	23.196	0.139247
OGDH	Q02218;Q02218-2;Q02218-3	26.9638	27.0331	27.3926	27.3647	27.2178	27.1623	26.9697	27.084	27.2551	27.353	27.5003	27.4471	27.3365	27.3574	27.3319	27.3208	27.4144	27.303	0.0424017
CENPE	Q02224;Q02224-3;Q02224-2	25.3476	25.5191	25.2543	26.1395	26.1207	25.582	25.9865	25.497	25.5513	25.7429	25.8446	25.4604	25.5807	25.5422	25.8061	25.9284	25.5571	25.3716	0.182876
KIF23	Q02241;Q02241-2;Q02241-3	24.9578	24.7878	25.0828	25.545	25.4157	24.8758	24.9904	25.0527	25.041	25.1206	25.2702	24.836	25.1606	25.2226	25.2002	25.0006	25.3338	25.1751	0.369713
ALDH6A1	Q02252-2;Q02252	24.5716	24.8773	25.0035	25.2022	25.3143	24.8954	25.0246	24.888	25.1257	25.231	25.5527	24.8503	25.3509	25.1875	25.3019	25.498	25.0788	25.2016	0.157246
COL7A1	Q02388-2;Q02388	19.9647	19.4702	19.8403	19.288	20.0701	20.0106	19.3008	21.2111	21.6627	20.5629	21.3054	18.3501	21.1047	20.3866	22.139	21.7974	20.0707	21.1845	0.336588
SP3	Q02447-4;Q02447-3;Q02447-5;Q02447-6;Q02447-2;Q02447	25.182	25.0182	25.3994	25.1504	23.064	25.4041	25.056	25.4919	25.2769	25.2115	23.2938	24.946	23.8796	25.1373	22.9016	25.9367	25.274	25.0369	0.306629
RPL18A	Q02543	29.5622	29.531	29.2348	29.3871	29.2803	29.286	29.1719	29.2336	29.1466	28.921	29.5409	29.0742	29.0497	28.9436	29.1444	29.2588	29.2255	29.4021	0.134106
MAP2K1	Q02750;Q02750-2	27.7701	28.1083	27.961	27.9313	27.9125	28.004	27.9146	27.7386	27.8255	27.8011	27.8388	28.0325	27.7178	27.7814	27.7361	27.8408	27.9021	27.6901	0.192736
FKBP4	Q02790	31.832	31.9602	32.0208	31.9906	32.0426	32.0305	31.8732	31.9733	32.0457	31.9409	31.8994	31.8803	32.0479	32.0645	31.9707	31.974	31.8439	31.9581	0.193989
PLOD1	Q02809;Q02809-2	25.549	25.5534	25.6056	26.4353	26.0439	25.6548	26.1469	26.254	25.9946	26.1523	25.9741	25.6987	26.2202	26.0885	26.1111	26.18	26.1597	26.0941	0.0248331
NUCB1	Q02818	26.0105	26.0651	26.3153	25.8548	26.0164	25.8344	26.3999	26.3847	26.5851	26.032	26.2102	26.0336	26.0368	26.0105	25.9448	26.2737	26.2118	26.0562	0.00107079
RPL6	Q02878	32.507	32.357	32.4768	32.4064	32.4587	32.2979	32.4511	32.412	32.4278	32.507	32.3868	32.4936	32.5524	32.3784	32.3564	32.4809	32.4547	32.5961	0.533594
TOP2B	Q02880-2;Q02880	27.2882	27.2598	27.0703	27.4375	27.3039	27.2366	27.7384	27.6204	27.7681	27.368	27.72	27.0539	27.9996	27.354	27.3914	27.3342	27.6699	27.1942	0.190347
AKAP12	Q02952-3;Q02952-2;Q02952	28.9818	28.9833	29.1446	29.0081	29.123	29.2	29.0677	29.0835	29.2166	29.2286	29.1987	29.0147	29.1301	29.127	29.0985	28.9922	29.0673	29.0178	0.398234
DST	Q03001;Q03001-8;Q03001-9;Q03001-3;Q03001-10;Q03001-13	19.6376	19.5118	20.1324	19.2152	20.4203	20.1025	20.5961	20.6765	20.8794	19.271	20.5502	19.912	20.4691	18.2698	20.1985	20.2169	20.445	19.3076	0.489819
MLLT1	Q03111	23.3315	24.4607	24.1466	23.9919	23.8115	23.1163	23.6409	24.5978	24.1556	24.5308	23.0355	24.3102	23.8208	24.4201	24.3048	24.1206	24.6691	24.4821	0.588807
ACY1	Q03154-2;Q03154;Q03154-3;Q03154-4	25.5891	25.8072	25.8387	25.8676	26.0839	25.683	25.7215	25.6769	25.706	25.6114	25.5485	25.7525	25.4378	25.2418	25.4437	25.7524	25.4291	25.7255	0.0173955
KMT2A	Q03164-2;Q03164;Q03164-3	23.6159	23.876	23.4026	23.5641	23.6165	23.4645	23.7468	23.2771	23.3038	24.0513	23.888	23.6455	23.5747	23.4962	23.8051	23.8116	23.579	23.391	0.28713
LMNB2	Q03252	22.5135	22.7534	22.5439	23.457	23.9159	22.1936	21.4811	22.5395	22.5094	22.8267	22.4847	23.0124	26.7319	26.646	23.493	22.8374	21.9124	27.1149	0.112705
MVK	Q03426	24.2775	24.8621	24.5287	24.6816	24.7828	24.8417	24.9093	24.5216	24.5844	24.4148	24.2301	22.054	24.7045	24.813	24.7051	25.4081	24.9322	24.5575	0.124476
ERCC6	Q03468	23.0115	20.7736	24.4312	22.224	19.3147	19.6272	22.4636	22.0505	22.1501	22.9491	23.2345	20.4515	20.9061	21.7396	22.982	21.282	21.2847	23.0959	0.414236
CEBPZ	Q03701	27.3118	27.285	27.1588	27.5876	27.445	27.4344	27.5792	27.4272	27.1591	27.5944	27.3975	27.4169	27.9707	27.8184	27.8622	27.4534	27.2462	27.273	0.000616052
RELA	Q04206-3;Q04206;Q04206-2;Q04206-4	26.6116	26.805	26.9792	26.9889	26.9354	26.97	26.9713	26.9498	27.2545	26.8694	26.9272	26.769	26.8557	26.8969	26.8458	27.0062	27.0243	26.7813	0.19933
UBXN1	Q04323;Q04323-2	30.2182	30.2695	30.3146	30.3197	30.3789	30.3616	30.3688	30.1535	30.4734	30.2811	30.2926	30.294	30.2028	30.2552	30.3423	30.2442	30.3783	30.2111	0.73118
GBE1	Q04446	26.9054	26.8365	27.1939	27.0776	27.0766	27.0877	26.9677	26.8385	27.0228	27.124	27.1928	26.9672	27.0911	27.2104	27.271	26.9182	27.0448	26.9147	0.104758
EIF4G1	Q04637-4	31.588	31.3549	31.4428	31.4514	31.451	31.5072	31.4597	31.4076	31.4668	31.3974	31.4878	31.3869	31.2605	31.2964	31.3841	31.4135	31.4319	31.3988	0.0900421
KRT17	Q04695	20.1385	21.8404	20.5358	21.3253	21.4615	20.3649	20.5817	21.6263	21.738	20.8243	21.2536	21.1663	21.0872	24.2498	19.5521	21.3859	20.2962	20.2747	0.916363
NOTCH2	Q04721;P46531	24.1911	24.5574	24.543	24.6099	24.6595	24.6869	24.3823	24.3305	24.5564	24.1073	24.2204	24.4195	24.1502	24.1282	23.8206	24.5917	24.3714	24.2928	0.00728858
TLE1	Q04724;Q04725;Q04725-2;Q04725-3	21.6357	20.595	23.1128	23.4308	23.6248	23.1281	23.3352	23.4057	23.5406	22.917	23.084	22.1223	21.6655	21.7867	21.7871	23.851	23.2623	23.6589	0.00448185
TLE3	Q04726-7;Q04726-5;Q04726-2;Q04726	27.0711	27.2645	27.341	27.1009	27.367	27.3542	27.1386	27.2114	27.3398	27.1374	27.2014	27.1331	26.9426	27.1446	27.2017	27.2942	27.2213	27.2826	0.387473
TLE4	Q04727-4;Q04727;Q04727-3;Q04727-2	25.7529	25.77	25.7798	25.8632	25.8586	25.8429	25.6535	25.7745	25.8276	25.7557	25.6992	25.6048	25.5315	25.7587	25.7808	25.9145	25.7058	25.9417	0.148601
GLO1	Q04760-2;Q04760	33.1982	33.0092	33.0041	33.0125	33.0689	33.1463	33.0587	33.0335	33.0367	32.9737	33.0604	33.0895	32.9749	32.8958	32.9958	32.9653	33.1012	32.8845	0.368524
SSBP1	Q04837	28.1717	28.2628	28.2876	28.1584	28.1807	28.2382	28.4263	28.4407	28.3627	28.7326	28.6913	28.7691	28.691	28.5925	28.5816	28.5926	28.3835	28.5922	2.09986e-06
REL	Q04864-2;Q04864	24.6862	24.5449	25.4006	24.7625	24.9796	24.654	24.5492	24.8122	25.0023	24.8536	25.0293	25.1613	24.7278	25.311	25.0533	25.0077	25.0913	25.1259	0.632381
MST1R	Q04912-2;Q04912	20.3668	20.7617	20.555	21.2733	21.7914	20.8832	20.8047	20.7967	20.7826	22.7445	22.0214	21.2701	21.1454	21.5176	21.6942	21.7721	21.1522	26.1466	0.200762
YWHAH	Q04917	31.1221	30.8698	31.0677	30.7224	30.9564	31.0668	31.0581	31.0004	31.1382	30.9277	30.8396	30.7812	30.9539	30.8913	30.8645	30.8737	31.0419	30.9168	0.216381
CSTF1	Q05048	26.1912	26.7406	26.6558	26.9272	26.8231	26.6987	26.6903	26.7193	26.7517	26.7909	26.8259	26.7369	26.6559	26.5233	26.7819	26.9168	26.7347	26.746	0.21713
UBE3A	Q05086-3;Q05086;Q05086-2	26.2729	26.3366	26.471	26.432	26.5616	26.4957	26.2972	26.3736	26.6106	26.5048	26.5555	26.1869	26.442	26.4718	26.3208	26.5902	26.6005	26.3464	0.74066
DNM1	Q05193-5;Q05193-3;Q05193-4;Q05193-2;Q05193	22.4775	22.3046	22.0436	22.1318	21.9246	22.8192	22.1563	20.5165	20.526	22.3435	22.7619	21.6709	20.6056	22.4267	20.7896	21.8122	21.6038	21.8953	0.127814
PTPN12	Q05209;Q05209-2;Q05209-3	25.1088	25.2033	25.1172	25.0694	25.233	25.0276	25.2238	25.3238	24.8737	25.3607	25.0663	25.4915	25.2263	25.1893	24.2369	25.2208	25.4222	25.1277	0.539533
PTK2	Q05397-7;Q05397;Q05397-5;Q05397-2;Q05397-6;Q05397-3;Q05397-4;Q14289-2;Q14289	26.8164	27.275	27.0346	27.423	27.3442	27.1279	27.1005	26.838	26.9251	27.0289	27.1268	27.0542	26.9507	26.8532	26.9669	26.9681	27.02	26.8866	0.0429083
SRSF11	Q05519-2;Q05519	28.3247	28.6878	28.6794	28.9064	28.8127	28.6228	28.7055	28.5152	28.5382	28.877	28.8318	28.7617	28.663	28.4623	28.6575	28.7809	28.6241	28.5671	0.137446
EEF1A2	Q05639	27.0083	27.3954	27.1761	26.6786	26.6543	26.8158	26.8709	27.0897	26.9666	26.7778	27.1729	26.745	26.9292	26.8949	27.0299	26.9804	27.1381	27.1751	0.0275057
PRKCD	Q05655;Q05655-2	25.3715	25.4188	25.6356	25.3649	25.44	25.5395	25.3741	25.6751	25.8591	25.5023	25.3261	25.4595	25.3134	25.1539	25.2481	25.8444	25.518	25.7551	0.0277585
CALD1	Q05682-5;Q05682-3;Q05682-4;Q05682-6;Q05682-2;Q05682	27.0396	26.9408	27.19	26.8412	26.8097	27.1499	27.0225	26.9015	27.0524	26.9446	26.969	26.8345	26.8776	26.9087	27.1156	27.044	27.0921	27.0709	0.514409
PTPN11	Q06124;Q06124-2;Q06124-3	28.3426	28.3175	28.4301	28.3864	28.3535	28.5395	28.2936	28.492	28.5255	28.4526	28.5202	28.3779	28.3637	28.5149	28.5635	28.3873	28.4722	28.316	0.688744
PPAT	Q06203	29.2954	29.5753	29.4543	29.5419	29.7174	29.4954	29.2843	29.2357	29.3464	29.3945	29.3409	29.4087	29.2859	29.2018	29.2288	29.4357	29.3326	29.2576	0.00636865
GFPT1	Q06210-2;Q06210	29.2655	29.3201	29.3404	29.3062	29.3026	29.5143	29.3734	29.2526	29.3793	29.2978	29.3529	29.3276	29.214	29.338	29.301	29.2767	29.3488	29.2246	0.624443
EXOSC9	Q06265;Q06265-2;Q06265-3;Q06265-4	24.7507	23.9723	24.8111	24.5685	24.3718	24.4115	25.3251	23.3354	25.2343	26.8948	25.6795	26.1243	26.5789	26.685	26.619	26.4105	25.2262	23.9159	0.0136005
PSME1	Q06323;Q06323-3;Q06323-2	29.2192	29.1688	28.8653	29.1386	29.1463	29.0388	29.1308	28.9576	28.7771	28.8667	29.048	28.9975	28.88	28.7789	28.8622	28.8999	28.873	28.664	0.0771461
APLP2	Q06481-5;Q06481-4;Q06481-2;Q06481-3;Q06481-6;Q06481	22.3323	23.76	24.2054	24.207	21.3049	23.8807	24.9667	24.7754	25.0313	24.2487	23.3819	23.895	24.4937	24.4937	23.4692	24.422	24.475	24.0674	0.181793
GABPA	Q06546	25.8371	25.8275	25.9102	25.9535	25.8746	26.1578	25.8965	25.9166	25.8269	25.9545	26.3023	25.7937	25.9524	25.89	25.892	25.5101	26.0257	25.8663	0.601423
RING1	Q06587;Q06587-2	25.2969	25.1618	25.4735	25.4358	25.2414	25.1554	25.5595	25.4136	25.5	25.3754	25.2592	25.1663	25.5719	25.3389	25.3435	25.2765	25.5104	25.5034	0.233006
RAD51	Q06609-3;Q06609;Q06609-4;Q06609-2	24.9104	24.6764	25.1355	25.0092	24.7911	24.5189	24.6914	24.7442	24.5817	26.484	23.1951	24.6676	26.8823	25.1521	24.516	26.8037	24.7172	24.9631	0.797227
FMR1	Q06787-5;Q06787-6;Q06787-3;Q06787;Q06787-4;Q06787-7	28.3612	28.2587	28.2933	28.3535	28.4272	28.3288	28.4012	28.4608	28.5726	28.2821	28.322	28.4354	28.3926	28.245	28.4795	28.4434	28.5871	28.498	0.0572933
PRDX1	Q06830	33.2185	33.5581	33.5859	33.6252	33.7117	33.5063	33.5381	33.5851	33.5255	33.5219	33.4588	33.3839	33.2565	33.5386	33.5178	33.701	33.5359	33.4866	0.432498
RPL18	Q07020;Q07020-2	31.3381	31.5161	31.5402	31.4516	31.4263	31.4021	31.2708	31.2516	31.4961	31.1589	31.3579	31.2442	31.1012	31.1529	31.1905	31.3501	31.3862	31.2896	0.00871846
C1QBP	Q07021	29.9431	29.969	30.049	30.0842	30.0089	30.2008	29.9923	29.9568	29.7688	30.1927	30.371	30.123	30.3041	30.0914	30.1466	30.0583	30.079	29.9706	0.015384
CKAP4	Q07065	26.8915	26.9143	26.8647	27.1812	27.1788	26.7487	27.7619	27.7125	27.613	27.0655	27.1138	27.1119	27.1251	26.767	27.0672	27.6804	27.8944	27.5489	3.50524e-05
TJP1	Q07157-2	25.4331	24.9802	25.149	25.4392	25.1481	24.9872	25.2477	25.3652	25.4043	25.5066	25.2241	25.4554	25.4598	25.551	25.4173	25.2683	25.4453	25.055	0.300452
SPAG1	Q07617	19.0519	21.9813	21.1858	23.0763	23.2955	22.9871	21.3635	22.8782	21.7473	20.154	19.5665	21.1706	22.1589	21.7537	22.1349	21.2858	21.857	21.5045	0.0113153
KHDRBS1	Q07666;Q07666-2;Q07666-3;O75525-2;O75525;Q5VWX1	30.8788	30.8661	30.6811	31.0396	30.7112	30.9035	30.5292	30.7733	30.7659	30.9985	30.8085	31.0588	30.9584	30.8391	30.8013	30.9966	30.9316	31.039	0.0954887
BAX	Q07812-8;Q07812;Q07812-2;Q07812-5;Q07812-7;Q07812-6;Q07812-4;Q07812-3	27.441	27.4154	27.5301	27.533	27.4264	27.439	27.4572	27.4167	27.5193	27.6402	27.6531	27.4393	27.3364	27.4567	27.472	27.491	27.5399	27.4623	0.229507
POLE	Q07864	27.4555	27.6583	27.543	27.5963	27.6187	27.5729	27.402	27.3933	27.5099	27.464	27.6384	27.5012	27.3672	27.4963	27.4416	27.41	27.5569	27.3928	0.100946
KLC1	Q07866-8	29.7544	29.7569	29.8517	29.6288	29.7316	29.8682	29.6648	29.6019	29.7773	29.6273	29.7663	29.6327	29.454	29.7056	29.7245	29.5941	29.6987	29.6757	0.413031
SOS2;SOS1	Q07890-2;Q07890;Q07889	20.8088	19.5383	21.5252	20.8861	20.5603	20.7291	20.3489	21.9522	21.179	21.2979	19.6631	22.0368	20.75	19.3454	20.7728	21.0337	20.9286	19.985	0.835896
[truncated: 3,292 more rows]
